# Supplementary material for: Three-lncRNA signature is a potential prognostic biomarker for pancreatic adenocarcinoma
Source: Oncotarget. 2018 Feb 8;9(36):24248–59. doi: 10.18632/oncotarget.24443 (PMC5966255; doi:10.18632/oncotarget.24443)
Supplement: Supplementary file 2 [file oncotarget-09-24248-s002.xlsx]

## Sheet: Supplementary Table 1
Supplementary Table 1. Differentially Expressed LncRNAs.
Number		Gene Symbol	Ensemble ID	logFC	P-value	FDR
1		AC091230.1	ENSG00000261606	-7.68916	2.16e-79	1.75e-75
2		AC127496.1	ENSG00000261924	-5.64531	9.58e-73	3.88e-69
3		AC023154.1	ENSG00000248115	-3.8114	9.39e-18	2.53e-14
4		IDI2-AS1	ENSG00000232656	-3.21385	1.05e-15	2.12e-12
5		AC008609.1	ENSG00000247699	-3.89371	6.32e-13	1.02e-09
6		DNAH17-AS1	ENSG00000267432	-3.46188	6.47e-12	8.72e-09
7		GLYCTK-AS1	ENSG00000242797	-2.19288	5.14e-09	5.94e-06
8		U62631.1	ENSG00000269553	-3.92588	7.38e-09	7.02e-06
9		UMODL1-AS1	ENSG00000184385	-3.5014	7.81e-09	7.02e-06
10		LINC00996	ENSG00000242258	-2.61177	1.21e-08	9.81e-06
11		ABCA9-AS1	ENSG00000231749	-3.30752	6.49e-08	4.78e-05
12		AP001605.1	ENSG00000231236	-2.75193	7.86e-08	5.3e-05
13		CR786580.1	ENSG00000225411	-2.454	1.13e-07	7.05e-05
14		AL031658.1	ENSG00000226239	-2.11783	1.5e-07	8.69e-05
15		AL137789.1	ENSG00000236911	-3.62282	3.81e-07	0.000198388
16		AC012123.1	ENSG00000228835	-3.7406	3.92e-07	0.000198388
17		AC007952.6	ENSG00000262319	-2.94768	4.86e-07	0.000231454
18		NFIA-AS2	ENSG00000237928	-2.4342	7.18e-07	0.000322791
19		LINC01894	ENSG00000264345	-2.8878	9.32e-07	0.000396844
20		AC079015.1	ENSG00000253988	-2.46901	1.08e-06	0.000437796
21		AC004381.1	ENSG00000260510	-2.64995	1.48e-06	0.000570724
22		AC007728.2	ENSG00000261644	-2.10278	1.76e-06	0.000622302
23		TRG-AS1	ENSG00000281103	-2.09962	1.8e-06	0.000622302
24		AC104809.1	ENSG00000223991	-2.57826	1.85e-06	0.000622302
25		ZBTB20-AS1	ENSG00000241560	-1.97212	3.83e-06	0.00123954
26		AC010976.2	ENSG00000272789	-2.04221	6.51e-06	0.00202704
27		LY86-AS1	ENSG00000216863	-2.82499	1.02e-05	0.00304442
28		AC022239.2	ENSG00000255354	-3.40591	1.17e-05	0.0033868
29		Z84723.1	ENSG00000260803	-2.53922	1.25e-05	0.00348821
30		ITGB2-AS1	ENSG00000227039	-2.07635	1.31e-05	0.0035392
31		TLX1NB	ENSG00000236311	-3.07428	1.37e-05	0.00357554
32		AC060234.2	ENSG00000233665	-2.42249	1.43e-05	0.00362447
33		LINC00528	ENSG00000269220	-1.94608	1.48e-05	0.00362447
34		AC004687.1	ENSG00000265206	-2.4398	1.58e-05	0.00375621
35		AL023653.1	ENSG00000240143	-2.15559	1.76e-05	0.00406511
36		LINC00173	ENSG00000196668	-2.3315	2.04e-05	0.00459183
37		AC016026.1	ENSG00000093100	-1.67069	2.2e-05	0.00481484
38		AC123912.4	ENSG00000268555	-2.80026	2.36e-05	0.00501731
39		AC068473.3	ENSG00000267287	-1.87075	2.42e-05	0.0050269
40		AC108206.1	ENSG00000260303	-3.59603	2.65e-05	0.00528987
41		FAM53B-AS1	ENSG00000233334	-2.07318	2.68e-05	0.00528987
42		Z97192.3	ENSG00000235111	-2.06035	3.84e-05	0.00739208
43		AC005332.5	ENSG00000267731	-1.82438	4e-05	0.0075246
44		LINC01537	ENSG00000227467	-1.97897	4.21e-05	0.00774407
45		TM4SF19-AS1	ENSG00000235897	-1.47054	4.52e-05	0.00811827
46		LINC01684	ENSG00000237484	-2.04246	5.12e-05	0.00901105
47		AC010175.1	ENSG00000256427	-2.07155	5.31e-05	0.0091384
48		LINC01857	ENSG00000224137	-2.47354	6.44e-05	0.0108516
49		AP003086.1	ENSG00000251323	-1.73351	7.39e-05	0.0121113
50		AC012645.3	ENSG00000261416	-2.03338	7.49e-05	0.0121113
51		AL645608.3	ENSG00000230699	-2.62213	7.9e-05	0.0125359
52		C9orf139	ENSG00000180539	-1.37458	8.36e-05	0.0130016
53		LINC01010	ENSG00000236700	-2.1196	9.06e-05	0.0137872
54		AC018697.1	ENSG00000266573	-2.41029	9.2e-05	0.0137872
55		MIR600HG	ENSG00000236901	-1.60319	9.47e-05	0.0139279
56		MIR155HG	ENSG00000234883	-1.63904	0.000106341	0.0153625
57		AC022239.3	ENSG00000255518	-3.32149	0.000113023	0.0157159
58		AC023510.2	ENSG00000276842	-1.73476	0.000113591	0.0157159
59		AL353801.1	ENSG00000223462	-1.97924	0.000114615	0.0157159
60		AC008750.1	ENSG00000254760	-1.84969	0.000119363	0.0160941
61		AC096558.1	ENSG00000228655	-2.35989	0.00012863	0.0170593
62		C1QTNF1-AS1	ENSG00000265096	-2.01752	0.000132673	0.0173117
63		AL137786.1	ENSG00000258702	-1.93864	0.000145128	0.0186363
64		AC133065.2	ENSG00000262222	-1.307	0.000161971	0.0204742
65		AL121772.1	ENSG00000274414	3.29351	0.000173594	0.0216058
66		AP000924.1	ENSG00000254416	-2.3341	0.000177173	0.0216976
67		AC018755.4	ENSG00000273837	-2.26512	0.000179696	0.0216976
68		ZEB2-AS1	ENSG00000238057	-1.42254	0.000184795	0.0219852
69		AL451067.1	ENSG00000234211	-2.61732	0.000214024	0.0248097
70		AC025048.4	ENSG00000267416	-1.34322	0.00021467	0.0248097
71		LINC01781	ENSG00000234184	-2.96115	0.000242467	0.0272592
72		AC063977.6	ENSG00000269072	-1.85996	0.000242604	0.0272592
73		AC006272.1	ENSG00000268316	-1.62133	0.00026361	0.0292137
74		AC104809.2	ENSG00000233392	-2.79012	0.000275483	0.0301169
75		AC022075.1	ENSG00000245648	-1.62507	0.000286259	0.0308778
76		LINC01410	ENSG00000238113	-1.3942	0.000306622	0.0322695
77		AC243960.1	ENSG00000268027	-2.00445	0.000307178	0.0322695
78		LINC01480	ENSG00000270164	-1.62462	0.000311127	0.0322695
79		LINC02245	ENSG00000237638	-2.67043	0.00031699	0.0324613
80		AC008033.3	ENSG00000273824	-2.57349	0.000352377	0.0356341
81		AC099792.1	ENSG00000231252	-2.24013	0.000377228	0.0368603
82		AL365356.4	ENSG00000231483	4.04538	0.000377997	0.0368603
83		LINC01645	ENSG00000224968	-1.92288	0.000378171	0.0368603
84		CADM3-AS1	ENSG00000225670	-2.24793	0.000399787	0.0385033
85		AC025164.2	ENSG00000245904	-1.56069	0.000416272	0.0391932
86		AL136526.1	ENSG00000280169	-1.52143	0.00041664	0.0391932
87		AC020907.1	ENSG00000179066	4.67926	0.000434482	0.0404018
88		AC008040.1	ENSG00000239219	-1.9807	0.000444847	0.0408956
89		HCG22	ENSG00000228789	-2.37542	0.000469932	0.0427163
90		AC104024.1	ENSG00000230709	-2.45652	0.000498269	0.0447888
91		AC145098.1	ENSG00000248996	-1.53454	0.000530859	0.047194
92		DIRC3-AS1	ENSG00000233143	-2.03257	0.000550024	0.0483662
93		AC009065.5	ENSG00000261123	3.17442	0.000611809	0.0532208
94		FP671120.4	ENSG00000281383	-1.96107	0.000659296	0.0567415
95		AC015660.2	ENSG00000259590	-2.06918	0.000672483	0.0572672
96		L3MBTL4-AS1	ENSG00000264707	-1.61408	0.000684441	0.0572727
97		AC011352.3	ENSG00000251320	-1.95223	0.000686706	0.0572727
98		LINC00926	ENSG00000247982	-2.16819	0.000695436	0.057409
99		AC091180.2	ENSG00000248714	-1.54707	0.000707178	0.0577886
100		AC079630.1	ENSG00000225342	-1.42806	0.00071569	0.0578993
101		AC093904.2	ENSG00000242136	6.47225	0.000726515	0.0579603
102		AC009950.1	ENSG00000225963	-1.38506	0.000733935	0.0579603
103		AL512306.2	ENSG00000240219	-1.61505	0.000737937	0.0579603
104		FAM30A	ENSG00000226777	-2.50521	0.000778876	0.0594294
105		AL357519.1	ENSG00000230943	-1.56458	0.00078236	0.0594294
106		AC015911.6	ENSG00000267359	-2.39559	0.000787426	0.0594294
107		AC103809.1	ENSG00000266106	-1.71045	0.000788141	0.0594294
108		LINC01215	ENSG00000271856	-2.42167	0.000797433	0.0594294
109		AC015909.3	ENSG00000261959	-2.15874	0.000800717	0.0594294
110		LINC02422	ENSG00000255760	-2.80026	0.000816242	0.0594944
111		AC025580.1	ENSG00000259342	-1.8381	0.000818459	0.0594944
112		AL161725.1	ENSG00000227155	-1.50812	0.000823656	0.0594944
113		AC138207.5	ENSG00000265743	-1.26952	0.000844345	0.0604491
114		AC016027.2	ENSG00000234913	-1.85344	0.00086691	0.0615202
115		LINC00628	ENSG00000280924	3.93085	0.000883897	0.0621803
116		AC069209.1	ENSG00000274029	-1.46342	0.000917527	0.0639896
117		LINC02084	ENSG00000272282	-1.66842	0.00095186	0.0658166
118		GRIK1-AS1	ENSG00000174680	-1.69088	0.000967493	0.0663306
119		AP002957.1	ENSG00000255345	-2.17276	0.00100724	0.0679357
120		AL121985.1	ENSG00000228863	-1.74249	0.0010077	0.0679357
121		AL133371.2	ENSG00000258810	-1.87285	0.00104984	0.0701917
122		AL031595.2	ENSG00000280011	-1.64355	0.00110163	0.0730506
123		SEMA6A-AS1	ENSG00000248445	-1.14794	0.0011219	0.073487
124		AC023301.1	ENSG00000265579	-2.14271	0.00112638	0.073487
125		AL356417.1	ENSG00000224478	-2.45179	0.00117234	0.0758739
126		AL031429.1	ENSG00000235782	-2.36549	0.0011822	0.0759049
127		LINC01539	ENSG00000267712	-2.61556	0.00120234	0.0765901
128		AC079584.2	ENSG00000257226	-2.27218	0.00124324	0.0783007
129		AC064805.1	ENSG00000261222	-1.80614	0.00124855	0.0783007
130		CELF2-AS1	ENSG00000181800	-2.02551	0.00134256	0.0828709
131		AC009065.2	ENSG00000259933	2.98538	0.00134682	0.0828709
132		LINC00494	ENSG00000235621	-2.23342	0.00135216	0.0828709
133		AC093010.2	ENSG00000241490	-2.19322	0.00138032	0.0839605
134		LINC01447	ENSG00000236078	-2.12837	0.00146168	0.0880554
135		PIK3CD-AS1	ENSG00000179840	-1.77236	0.00148738	0.0880554
136		LINC02137	ENSG00000260186	-1.9213	0.00149311	0.0880554
137		AL035530.1	ENSG00000226032	-1.91748	0.00149408	0.0880554
138		LINC00365	ENSG00000224511	3.78717	0.00151117	0.0880554
139		AC073072.1	ENSG00000179428	-1.95466	0.00151294	0.0880554
140		LINC02285	ENSG00000259004	-1.52117	0.00156165	0.0902412
141		AC104984.4	ENSG00000266120	-2.19178	0.00159931	0.091762
142		AC008649.1	ENSG00000267291	-2.06534	0.00166771	0.0950128
143		AFAP1-AS1	ENSG00000272620	4.6868	0.00171301	0.096911
144		AC005332.7	ENSG00000274712	-1.10537	0.00176253	0.0990198
145		AC025279.1	ENSG00000198106	-1.35057	0.00178667	0.0990446
146		LINC02413	ENSG00000257345	-2.18221	0.00178745	0.0990446
147		AL034397.3	ENSG00000274536	-1.74494	0.00183613	0.101049
148		MIR503HG	ENSG00000223749	-1.33236	0.00187226	0.101559
149		AL683807.1	ENSG00000223511	-1.64827	0.0018773	0.101559
150		MMP2-AS1	ENSG00000260135	-1.90238	0.00188304	0.101559
151		ITPKB-IT1	ENSG00000228382	-2.15622	0.00191218	0.102447
152		AC119428.2	ENSG00000230138	-2.17423	0.00194962	0.103231
153		LINC01800	ENSG00000234572	-2.42042	0.00195233	0.103231
154		LINC00943	ENSG00000189238	-1.60109	0.00198995	0.10397
155		AC243829.1	ENSG00000274767	-1.79865	0.00199202	0.10397
156		AC092145.1	ENSG00000261471	-1.73813	0.00201874	0.104157
157		AL034374.2	ENSG00000271367	-1.48612	0.00202133	0.104157
158		AC009970.1	ENSG00000233953	-2.43619	0.00213339	0.109235
159		AC099518.4	ENSG00000261465	2.3443	0.00221963	0.112936
160		AC092068.2	ENSG00000267412	-1.57725	0.00242806	0.121729
161		AC012317.1	ENSG00000261583	5.29951	0.00243758	0.121729
162		AC007386.2	ENSG00000232613	-1.9014	0.00245668	0.12193
163		Z94721.2	ENSG00000272980	-1.22041	0.00259899	0.128206
164		FO393401.1	ENSG00000230155	-1.35486	0.00264554	0.129712
165		LINC02139	ENSG00000278214	-1.46181	0.00270818	0.131983
166		Z97192.2	ENSG00000213279	-1.33167	0.0028414	0.136618
167		AL138924.1	ENSG00000280560	-1.54393	0.00284485	0.136618
168		SACS-AS1	ENSG00000229558	-1.82059	0.00286799	0.136618
169		FLJ40194	ENSG00000177369	-1.70894	0.00288514	0.136618
170		AC025754.2	ENSG00000271874	-1.36844	0.00293226	0.137121
171		AC007381.1	ENSG00000228590	-2.78386	0.00298573	0.138819
172		LINC00639	ENSG00000259070	-1.32639	0.00303266	0.140196
173		AC007336.2	ENSG00000274508	-2.05574	0.00308711	0.14132
174		AC010247.1	ENSG00000254887	-1.63327	0.00309192	0.14132
175		AC136475.9	ENSG00000270972	-1.65699	0.00316288	0.143751
176		SIRPG-AS1	ENSG00000237914	-2.00027	0.00319384	0.144348
177		AC108451.2	ENSG00000270919	5.54237	0.00324273	0.145743
178		AL161935.3	ENSG00000237797	-1.33527	0.003275	0.146052
179		AL159169.2	ENSG00000272871	-1.06093	0.00328873	0.146052
180		PCED1B-AS1	ENSG00000247774	-1.39616	0.00330376	0.146052
181		C6orf99	ENSG00000203711	2.11621	0.00333633	0.14669
182		AC083949.1	ENSG00000224875	-1.73478	0.00335864	0.146872
183		PGM5P3-AS1	ENSG00000277631	-1.89589	0.00339454	0.147086
184		AC103858.1	ENSG00000271725	-1.7128	0.00339988	0.147086
185		HLA-DQB1-AS1	ENSG00000223534	-1.56127	0.00342066	0.147198
186		AC004847.1	ENSG00000260997	-1.5202	0.00353972	0.151515
187		AL031733.2	ENSG00000241666	-1.89693	0.00357102	0.15205
188		LINC00954	ENSG00000228784	-1.45447	0.00361467	0.153103
189		AL161781.2	ENSG00000250850	-2.81156	0.00372696	0.157037
190		TARID	ENSG00000227954	-1.28377	0.00377332	0.158166
191		AC016168.1	ENSG00000267521	-2.19511	0.00385	0.160549
192		AL359694.2	ENSG00000261568	-1.42638	0.00395104	0.16376
193		AC020913.3	ENSG00000269836	-1.35081	0.00400706	0.16376
194		LINC01269	ENSG00000258689	3.04757	0.00400798	0.16376
195		CCDC26	ENSG00000229140	-1.91319	0.00409439	0.164993
196		AC022509.1	ENSG00000255750	-1.64999	0.00409667	0.164993
197		AC004865.2	ENSG00000239636	-1.22786	0.00411689	0.164993
198		CRNDE	ENSG00000245694	2.07625	0.00411972	0.164993
199		AC026469.1	ENSG00000275088	-1.38571	0.00415374	0.165536
200		AC006946.2	ENSG00000273203	-1.41885	0.00421577	0.167184
201		AC116914.2	ENSG00000262692	-1.00976	0.00425987	0.167937
202		AC116158.1	ENSG00000259326	-1.29757	0.00427628	0.167937
203		AC004494.1	ENSG00000262312	-1.52964	0.00437625	0.170837
204		AL591623.1	ENSG00000225300	-1.5094	0.00441345	0.170837
205		AL928768.1	ENSG00000253701	-2.21189	0.00446304	0.171933
206		APTR	ENSG00000214293	1.07934	0.0045594	0.174381
207		AL606489.1	ENSG00000226330	2.17608	0.00456969	0.174381
208		AL449106.1	ENSG00000273062	-1.09666	0.0047075	0.177235
209		AC138207.1	ENSG00000230113	-1.43339	0.0047268	0.177235
210		CASC8	ENSG00000246228	3.11229	0.00473134	0.177235
211		LINC00426	ENSG00000238121	-1.46825	0.00473211	0.177235
212		LINC02288	ENSG00000246548	-1.16304	0.00482134	0.178497
213		AL078604.2	ENSG00000237927	-1.3195	0.004832	0.178497
214		AC027097.2	ENSG00000267787	-1.17052	0.00489253	0.179696
215		AC027601.1	ENSG00000260005	-1.03426	0.00490888	0.179696
216		AC067817.2	ENSG00000253829	-1.15491	0.00494017	0.179995
217		LINC02397	ENSG00000205056	-2.28332	0.00496155	0.179995
218		AC012368.1	ENSG00000225889	-1.11157	0.00507518	0.183295
219		AL031728.1	ENSG00000231105	-1.22893	0.00512168	0.184153
220		AC026369.3	ENSG00000256948	-1.76202	0.00516316	0.184823
221		AC002091.2	ENSG00000266389	-1.44801	0.00524241	0.186833
222		AC079921.2	ENSG00000249685	-1.08766	0.00529016	0.186888
223		AF186192.3	ENSG00000263612	-1.53474	0.00534084	0.187858
224		AC022509.2	ENSG00000256234	-1.11088	0.00536968	0.188055
225		AC023510.1	ENSG00000258449	-1.73099	0.00551555	0.192331
226		AC002480.1	ENSG00000225541	-1.77903	0.00557534	0.193114
227		AC016205.1	ENSG00000267374	2.65049	0.00558573	0.193114
228		AC006946.3	ENSG00000273442	-1.73451	0.00569221	0.195957
229		AC008083.3	ENSG00000258181	-1.29587	0.00588601	0.200472
230		HOXB-AS4	ENSG00000242207	4.76156	0.00590084	0.200472
231		SMIM25	ENSG00000224397	-1.34157	0.00590619	0.200472
232		AC004921.1	ENSG00000273341	-1.23392	0.00592279	0.200472
233		AL355076.2	ENSG00000258760	-1.55088	0.0059505	0.200472
234		AC016683.1	ENSG00000234174	-1.57476	0.00597204	0.200472
235		AL390208.1	ENSG00000271730	-1.29879	0.00609525	0.202924
236		AC126773.2	ENSG00000260577	-1.20858	0.00622362	0.204926
237		AC091138.1	ENSG00000263958	-2.4198	0.00629995	0.206342
238		AC007546.1	ENSG00000277595	-1.17972	0.00635158	0.2065
239		AC027228.2	ENSG00000261762	2.12873	0.00635582	0.2065
240		LINC02041	ENSG00000228952	2.80077	0.00639414	0.206914
241		LINC02132	ENSG00000268804	-2.13312	0.00642026	0.206932
242		AL035420.1	ENSG00000234139	4.46637	0.00664529	0.211989
243		AP000696.1	ENSG00000231324	4.18517	0.00667748	0.211989
244		AP000802.1	ENSG00000247416	-2.00889	0.00668198	0.211989
245		AP002884.5	ENSG00000268472	-1.42635	0.00679666	0.214785
246		AL021807.1	ENSG00000272468	2.81931	0.00688409	0.215015
247		TRIM31-AS1	ENSG00000231226	2.75795	0.00689578	0.215015
248		AC104653.1	ENSG00000228857	-1.17125	0.00690405	0.215015
249		AC108751.4	ENSG00000243885	2.48664	0.00696037	0.215015
250		AC105105.1	ENSG00000267257	-1.6601	0.00696955	0.215015
251		AC005332.10	ENSG00000278740	-1.28567	0.00697604	0.215015
252		AL358334.2	ENSG00000258711	-1.49706	0.00699962	0.215015
253		AC093904.4	ENSG00000261104	4.13836	0.00701656	0.215015
254		LINC02251	ENSG00000258483	-2.01851	0.00711341	0.21716
255		AC010524.1	ENSG00000268157	-1.30127	0.00719009	0.217857
256		AL513190.1	ENSG00000278831	-1.13759	0.00738005	0.222778
257		AC108752.1	ENSG00000240241	-2.86895	0.00749782	0.224657
258		WDR86-AS1	ENSG00000243836	-1.40026	0.00765114	0.228405
259		AC114760.2	ENSG00000272211	-1.3674	0.00782923	0.232009
260		SYNPR-AS1	ENSG00000241359	2.92247	0.00801027	0.235682
261		AC078923.1	ENSG00000258077	3.68328	0.00807819	0.235682
262		AL135960.1	ENSG00000226252	-1.27717	0.00808234	0.235682
263		AL121894.2	ENSG00000270001	1.45191	0.00809234	0.235682
264		AL445471.1	ENSG00000229162	-1.28023	0.00809883	0.235682
265		AL157402.1	ENSG00000223881	-2.53764	0.00816495	0.236754
266		AC104024.2	ENSG00000260328	2.53806	0.00827471	0.23908
267		LINC00589	ENSG00000251191	4.13444	0.00833786	0.240047
268		AC096733.2	ENSG00000273472	-1.06776	0.00859456	0.245639
269		AC026462.3	ENSG00000260963	3.33479	0.00862316	0.245639
270		LINC00861	ENSG00000245164	-1.69845	0.00866822	0.246056
271		LINC01091	ENSG00000249464	2.22986	0.00885516	0.249074
272		DNM3OS	ENSG00000230630	-1.10746	0.00886692	0.249074
273		AC087045.2	ENSG00000272456	-1.60859	0.00897841	0.249674
274		COL4A2-AS2	ENSG00000224821	-1.60019	0.0089854	0.249674
275		AL355581.1	ENSG00000227678	-1.15683	0.00901704	0.249674
276		CACNA1C-AS2	ENSG00000256271	-1.04542	0.0090258	0.249674
277		AC104971.4	ENSG00000275418	-2.14421	0.0091704	0.25207
278		AL365194.1	ENSG00000225126	-1.70303	0.00919168	0.25207
279		AP001107.9	ENSG00000255468	1.51016	0.00934996	0.255544
280		AL162457.1	ENSG00000179253	-1.85163	0.00938417	0.255616
281		LINC01422	ENSG00000223704	-1.0361	0.00942122	0.255764
282		AC100812.1	ENSG00000272192	-1.25336	0.00948643	0.256673
283		AC015660.3	ENSG00000259760	-1.73758	0.00961134	0.258689
284		AC007255.1	ENSG00000223813	1.63715	0.0096249	0.258689
285		AP000812.1	ENSG00000204971	-1.62151	0.00981289	0.259616
286		AC025154.2	ENSG00000257588	3.12089	0.00981589	0.259616
287		SLC7A11-AS1	ENSG00000250033	2.80545	0.00983928	0.259616
288		AL008638.6	ENSG00000280025	-1.49056	0.00985159	0.259616
289		LINC01150	ENSG00000229671	-1.27697	0.00986504	0.259616
290		AC092068.3	ENSG00000267749	-1.81309	0.00988402	0.259616
291		LINC01048	ENSG00000230390	-1.65196	0.00991745	0.259651
292		AC011899.2	ENSG00000233038	-1.21648	0.0101138	0.26316
293		AC068481.1	ENSG00000223884	-1.42635	0.0101165	0.26316
294		AC078962.1	ENSG00000225195	-1.61135	0.0102133	0.263528
295		AP003354.2	ENSG00000254281	-1.07002	0.0102263	0.263528
296		AC090559.1	ENSG00000255197	-1.27207	0.0103173	0.264976
297		AC034199.1	ENSG00000250274	-1.30705	0.0104075	0.266446
298		AC008080.1	ENSG00000173862	-1.18267	0.0105571	0.268603
299		LINC01833	ENSG00000259439	5.08832	0.0105921	0.268621
300		AC023300.2	ENSG00000277749	-1.83293	0.0107014	0.269903
301		AL021391.1	ENSG00000232363	4.33311	0.0107168	0.269903
302		AC119396.2	ENSG00000267852	-1.1031	0.0107428	0.269903
303		AL024508.2	ENSG00000272189	1.8012	0.0108238	0.270624
304		AC011352.1	ENSG00000248362	-1.58143	0.010865	0.270624
305		AL022322.1	ENSG00000272720	1.50875	0.0108718	0.270624
306		AC006033.2	ENSG00000272908	-1.29487	0.010934	0.271339
307		AC093297.2	ENSG00000251141	1.42964	0.0109736	0.271487
308		AC034238.1	ENSG00000240535	-1.57641	0.0110394	0.272283
309		AC246787.2	ENSG00000244620	-2.20191	0.0111698	0.274662
310		LINC02328	ENSG00000258733	-1.0278	0.0112494	0.275
311		AC015911.3	ENSG00000267074	-1.33377	0.0113357	0.27503
312		LINC02044	ENSG00000243795	-1.25385	0.0113369	0.27503
313		AL109613.1	ENSG00000224093	1.72597	0.0113548	0.27503
314		LMF1-AS1	ENSG00000260439	-1.29132	0.0114417	0.275527
315		AL109976.1	ENSG00000277287	1.93778	0.011459	0.275527
316		AL591848.2	ENSG00000235021	4.5107	0.0114774	0.275527
317		AC068228.2	ENSG00000253258	5.27607	0.0116732	0.279396
318		ZNF295-AS1	ENSG00000237232	-1.15778	0.0117935	0.280626
319		AC105219.2	ENSG00000254548	3.55521	0.0117939	0.280626
320		AC079209.1	ENSG00000253214	-1.36431	0.0119425	0.283056
321		CASC9	ENSG00000249395	6.79992	0.011992	0.283056
322		AC104699.1	ENSG00000224220	-1.69824	0.0120292	0.283056
323		AC144831.1	ENSG00000261888	-1.00767	0.0120789	0.283056
324		AL512306.3	ENSG00000240710	-1.46139	0.0120823	0.283056
325		AL032821.1	ENSG00000234484	-1.72979	0.0121831	0.283056
326		AC007786.1	ENSG00000267498	1.61844	0.012186	0.283056
327		LINC00460	ENSG00000233532	3.61998	0.0122109	0.283056
328		AC007342.5	ENSG00000262714	2.87087	0.0123047	0.284415
329		AL158850.1	ENSG00000226571	-1.97387	0.0124509	0.286784
330		AC010890.1	ENSG00000226953	-1.40333	0.0124781	0.286784
331		AL513008.1	ENSG00000223946	-1.51253	0.0125265	0.28708
332		AC131235.3	ENSG00000272721	1.26694	0.0126088	0.287895
333		AL596223.1	ENSG00000229261	2.87657	0.0126508	0.287895
334		LINC00092	ENSG00000225194	-1.06803	0.0126688	0.287895
335		XXYLT1-AS2	ENSG00000230266	2.86952	0.0128372	0.290904
336		AC010136.1	ENSG00000223923	-1.24835	0.0130485	0.294867
337		ANKRD44-IT1	ENSG00000236977	-1.67849	0.0131726	0.296341
338		AF127936.1	ENSG00000226751	-1.4318	0.0132063	0.296341
339		TONSL-AS1	ENSG00000232600	1.66845	0.0132236	0.296341
340		AC024941.2	ENSG00000281333	1.80572	0.0132982	0.296837
341		AC244502.1	ENSG00000251002	-1.19092	0.0133192	0.296837
342		AC021086.1	ENSG00000247877	3.86972	0.0135846	0.301868
343		AC023202.1	ENSG00000253891	-1.73358	0.0136195	0.301868
344		AP005131.2	ENSG00000267366	-1.17105	0.0137046	0.302457
345		AC099524.1	ENSG00000261218	-1.61448	0.0137209	0.302457
346		AP003557.1	ENSG00000255299	-1.53871	0.013803	0.302881
347		LINC00857	ENSG00000237523	1.76803	0.013815	0.302881
348		LINC02313	ENSG00000258474	2.31364	0.0138777	0.303433
349		AL138720.1	ENSG00000234261	-1.83568	0.0139407	0.303989
350		TSPOAP1-AS1	ENSG00000265148	-1.05759	0.0139964	0.304384
351		AL355075.4	ENSG00000259001	-2.22564	0.0140773	0.305323
352		AC005050.1	ENSG00000267052	-1.21314	0.0142464	0.308163
353		AP001636.3	ENSG00000255240	-1.2892	0.0149255	0.321011
354		AC020663.2	ENSG00000267077	1.63621	0.0149593	0.321011
355		AL357060.1	ENSG00000230533	-1.68552	0.015047	0.321493
356		DCST1-AS1	ENSG00000232093	1.31637	0.0150694	0.321493
357		AP001574.1	ENSG00000253217	3.40071	0.015101	0.321493
358		LINC01843	ENSG00000251169	1.69308	0.0154392	0.324879
359		AC090948.3	ENSG00000272529	-1.06017	0.0155027	0.324879
360		CCAT1	ENSG00000247844	3.97108	0.0155043	0.324879
361		VAV3-AS1	ENSG00000230489	-2.1738	0.0155074	0.324879
362		HOXA-AS3	ENSG00000254369	3.36199	0.0155217	0.324879
363		LINC01133	ENSG00000224259	2.97921	0.0155412	0.324879
364		AL365181.2	ENSG00000272068	2.95278	0.0156421	0.326145
365		AC234772.2	ENSG00000231566	2.27184	0.0157523	0.3276
366		AC022239.4	ENSG00000269954	-2.29673	0.0158252	0.32765
367		AC104653.2	ENSG00000244063	-1.20097	0.0159119	0.32765
368		AL136984.1	ENSG00000272033	-1.43723	0.0159168	0.32765
369		FP236383.3	ENSG00000281181	-3.22443	0.0160309	0.328447
370		AP004608.1	ENSG00000255545	3.05582	0.0160489	0.328447
371		AL139246.3	ENSG00000228037	2.14253	0.0163147	0.331608
372		LINC02391	ENSG00000277851	-1.14516	0.0164427	0.331608
373		AL590644.1	ENSG00000204362	4.17213	0.0164751	0.331608
374		AL354809.1	ENSG00000273507	-1.16613	0.0165031	0.331608
375		AC010205.1	ENSG00000274560	4.14419	0.0165047	0.331608
376		AL049836.1	ENSG00000258919	2.75167	0.0165168	0.331608
377		AC111182.1	ENSG00000266998	-1.12996	0.0165292	0.331608
378		LINC02227	ENSG00000276778	-1.62206	0.0165692	0.331608
379		AL133264.2	ENSG00000224164	-1.40396	0.0166584	0.331608
380		AC005062.1	ENSG00000243004	2.07726	0.0166698	0.331608
381		SATB2-AS1	ENSG00000225953	2.52634	0.0166847	0.331608
382		AC018450.1	ENSG00000241679	-1.30447	0.0167402	0.331608
383		AC018682.1	ENSG00000250116	-1.0395	0.0167652	0.331608
384		AL136987.1	ENSG00000232498	6.28888	0.0168058	0.331608
385		AC140912.1	ENSG00000261227	-1.37851	0.0168877	0.332413
386		AC080037.1	ENSG00000263893	1.90066	0.0169891	0.333597
387		LINC01785	ENSG00000268038	-2.05483	0.0170548	0.334076
388		AL133279.1	ENSG00000258538	-2.02142	0.0172344	0.335966
389		AC087633.2	ENSG00000277654	-1.7947	0.0174095	0.337366
390		AC015660.1	ENSG00000259341	3.12503	0.0174155	0.337366
391		LINC01814	ENSG00000236008	1.64911	0.0174313	0.337366
392		AC008870.3	ENSG00000261266	2.77531	0.0175524	0.3389
393		LINC01290	ENSG00000260468	2.06569	0.0175981	0.338973
394		AC021188.1	ENSG00000230747	-1.0963	0.0177892	0.34184
395		AP000346.1	ENSG00000211683	-1.11028	0.0179308	0.343745
396		AC237221.1	ENSG00000260653	-1.5921	0.0180098	0.344444
397		AC107027.1	ENSG00000248468	-1.31838	0.0180984	0.344983
398		Z83844.2	ENSG00000233360	-1.0121	0.018166	0.344983
399		BX255923.2	ENSG00000276462	-1.70334	0.0182334	0.345453
400		BLACAT1	ENSG00000281406	2.28375	0.0184482	0.347315
401		AL355388.1	ENSG00000224276	3.5355	0.0185102	0.347315
402		AC104564.2	ENSG00000263370	-1.43623	0.0185826	0.347315
403		MAP3K20-AS1	ENSG00000238133	4.01986	0.0185902	0.347315
404		AC114781.2	ENSG00000250057	-1.38438	0.0186197	0.347315
405		LINC00892	ENSG00000233093	-1.39604	0.0186322	0.347315
406		LINC01058	ENSG00000225039	-1.22493	0.0187011	0.347797
407		AP004247.2	ENSG00000255146	-1.80056	0.0188145	0.34804
408		AC079193.2	ENSG00000249258	-1.12108	0.0189936	0.34804
409		AC007342.4	ENSG00000261804	2.7426	0.0190489	0.34804
410		AC002091.1	ENSG00000265975	-1.19256	0.0190856	0.34804
411		CASC19	ENSG00000254166	3.51233	0.0190882	0.34804
412		AC002401.4	ENSG00000276851	2.94721	0.0191108	0.34804
413		AC009119.1	ENSG00000260228	-1.15452	0.019116	0.34804
414		AL162595.1	ENSG00000177788	1.12192	0.0191529	0.34804
415		LINC01978	ENSG00000262188	2.54566	0.019154	0.34804
416		AP003170.3	ENSG00000256452	-1.24628	0.0191874	0.34804
417		LINC02004	ENSG00000240006	2.40562	0.0192679	0.348313
418		CR769775.1	ENSG00000231527	-1.15811	0.0192885	0.348313
419		PTGER4P2-CDK2AP2P2	ENSG00000275450	-1.41879	0.0194722	0.350068
420		AL357060.2	ENSG00000234956	-1.48191	0.0196519	0.352074
421		AC092171.3	ENSG00000234432	1.35666	0.0197314	0.3523
422		LINC02331	ENSG00000235269	-1.48204	0.0198338	0.3523
423		AL137025.1	ENSG00000228484	-1.25253	0.0198828	0.3523
424		AC107464.3	ENSG00000272927	-1.14381	0.0198861	0.3523
425		LINC01973	ENSG00000204283	-1.28915	0.0201786	0.35643
426		AC104964.1	ENSG00000253678	3.55306	0.0202775	0.356969
427		AP000894.4	ENSG00000273355	1.417	0.0202973	0.356969
428		AC092598.1	ENSG00000223523	-1.24194	0.0204962	0.358002
429		RBMS3-AS2	ENSG00000203506	-1.29415	0.0205331	0.358002
430		AC010320.4	ENSG00000269535	-1.19479	0.0205944	0.35811
431		AC068790.9	ENSG00000275389	-1.04731	0.0206278	0.35811
432		AL807752.4	ENSG00000236394	3.15213	0.0206741	0.358144
433		AC092807.2	ENSG00000272691	-1.14789	0.0207249	0.358257
434		CHRM3-AS2	ENSG00000233355	-1.6656	0.0209646	0.360494
435		LINC02014	ENSG00000248243	1.96731	0.0210179	0.360494
436		KCNJ6-AS1	ENSG00000233213	-2.17455	0.0210257	0.360494
437		LINC02280	ENSG00000260792	1.9941	0.0210561	0.360494
438		LINC01842	ENSG00000267147	3.05407	0.0211178	0.360494
439		AC001226.1	ENSG00000274898	1.99961	0.0211217	0.360494
440		AP000679.1	ENSG00000176984	2.60815	0.0212691	0.362247
441		AC005281.1	ENSG00000225606	2.60967	0.0214821	0.364924
442		AC124067.4	ENSG00000254290	2.54519	0.0215501	0.364924
443		AC007036.1	ENSG00000227017	-1.13915	0.0215616	0.364924
444		AL158206.1	ENSG00000260912	1.68624	0.021813	0.367679
445		AC004988.1	ENSG00000203446	-1.20638	0.0218153	0.367679
446		AL132800.1	ENSG00000258744	1.39184	0.0219572	0.369301
447		AC005759.1	ENSG00000268650	-1.09376	0.0220528	0.369373
448		AC020658.5	ENSG00000273855	-1.17796	0.0222229	0.369401
449		TRPC7-AS1	ENSG00000248211	3.91945	0.0222254	0.369401
450		AL445070.1	ENSG00000230121	-1.94382	0.0222535	0.369401
451		FO393415.1	ENSG00000175967	-1.22715	0.0222828	0.369401
452		LINC01090	ENSG00000231689	4.18954	0.0223742	0.370159
453		AL136368.1	ENSG00000232470	-1.00185	0.0224606	0.370829
454		AC011893.1	ENSG00000226806	-1.55106	0.0228017	0.375694
455		MIR194-2HG	ENSG00000229719	2.22254	0.0229212	0.376895
456		MUC2	ENSG00000198788	12.1728	0.0230854	0.378825
457		LINC01700	ENSG00000232837	-1.36819	0.0231515	0.379141
458		AC008750.2	ENSG00000255441	-1.28375	0.0236286	0.38422
459		AC004264.1	ENSG00000232530	3.34469	0.0236516	0.38422
460		AC108860.2	ENSG00000261437	1.25422	0.0238681	0.38696
461		AC006387.1	ENSG00000243193	-1.75339	0.0240227	0.388687
462		LINC01556	ENSG00000204709	3.34022	0.0240874	0.388956
463		AL354984.1	ENSG00000203971	-1.61887	0.0242853	0.39137
464		MEF2C-AS1	ENSG00000248309	-1.02585	0.0243405	0.39148
465		ELFN1-AS1	ENSG00000236081	4.61058	0.0245603	0.39191
466		AC015795.2	ENSG00000250751	-1.21579	0.0246004	0.39191
467		AL157895.1	ENSG00000233968	1.80465	0.0246069	0.39191
468		LINC02253	ENSG00000259485	5.31248	0.0246528	0.39191
469		LINC01771	ENSG00000225675	-1.43588	0.0246579	0.39191
470		AC004264.2	ENSG00000268812	1.86533	0.0248977	0.393118
471		AL118508.2	ENSG00000275179	-1.38463	0.0250237	0.393118
472		AC092142.1	ENSG00000261235	2.14413	0.0250547	0.393118
473		AL117382.1	ENSG00000226812	2.20536	0.02506	0.393118
474		AL109615.3	ENSG00000237686	1.82468	0.025071	0.393118
475		AC004816.1	ENSG00000259153	1.50752	0.025074	0.393118
476		OVOL1-AS1	ENSG00000255120	3.07135	0.0252392	0.394942
477		FOXD3-AS1	ENSG00000230798	2.73126	0.0255099	0.398407
478		AC110285.6	ENSG00000275966	2.60553	0.0255613	0.39844
479		AC079779.2	ENSG00000228643	-1.44607	0.0256614	0.399106
480		AC004923.4	ENSG00000255306	1.45501	0.0259047	0.400705
481		LIX1-AS1	ENSG00000251513	-1.58898	0.026017	0.401674
482		HOTTIP	ENSG00000243766	5.1989	0.026161	0.40239
483		AC007114.2	ENSG00000263089	1.75691	0.0264007	0.404156
484		AC243836.1	ENSG00000229484	-1.11774	0.0264398	0.404156
485		PCAT7	ENSG00000231806	2.04839	0.0264601	0.404156
486		WT1-AS	ENSG00000183242	-1.27018	0.0264931	0.404156
487		AC023090.1	ENSG00000267015	3.45288	0.0265517	0.404156
488		VIPR1-AS1	ENSG00000232354	1.83972	0.0265774	0.404156
489		JHDM1D-AS1	ENSG00000260231	1.19646	0.0271563	0.411034
490		LINC02212	ENSG00000249396	-1.86405	0.0272516	0.411034
491		AC009495.1	ENSG00000229195	1.7015	0.0272623	0.411034
492		AL583722.1	ENSG00000256050	1.77473	0.0273421	0.411034
493		DIAPH2-AS1	ENSG00000236256	1.76526	0.0273853	0.411034
494		AC073370.1	ENSG00000230526	-1.28149	0.0277905	0.416343
495		AC106801.1	ENSG00000253519	-1.349	0.0282453	0.421871
496		AL008723.3	ENSG00000273325	2.78455	0.0282638	0.421871
497		PPP1R26-AS1	ENSG00000225361	1.00429	0.0286721	0.425655
498		AL161935.1	ENSG00000223834	-1.24641	0.0287437	0.425655
499		LINC01827	ENSG00000234919	-1.43777	0.0287804	0.425655
500		LINC02320	ENSG00000258404	2.78078	0.0289256	0.427021
501		AC027130.1	ENSG00000261195	-1.03243	0.0290865	0.428352
502		AC092171.5	ENSG00000273084	1.23537	0.0292058	0.42881
503		LINC00479	ENSG00000236384	2.2113	0.0293685	0.429721
504		AP003559.1	ENSG00000256443	2.61331	0.0294018	0.429721
505		AL049875.1	ENSG00000258526	1.73605	0.0294802	0.429721
506		VAC14-AS1	ENSG00000214353	1.6512	0.0296388	0.431146
507		AC093001.1	ENSG00000244468	7.19538	0.0298648	0.432523
508		AC131956.2	ENSG00000250777	-1.5219	0.0299384	0.432523
509		ATP2C2-AS1	ENSG00000261286	1.53373	0.029992	0.432523
510		AC109597.2	ENSG00000261158	-1.30919	0.0299933	0.432523
511		AL442067.1	ENSG00000276573	-1.01609	0.0302247	0.435086
512		AC245140.1	ENSG00000231830	-1.31521	0.0303306	0.435835
513		AC074135.1	ENSG00000267886	-1.20386	0.0305274	0.437694
514		AC013451.1	ENSG00000258425	-1.35137	0.0307791	0.438988
515		AC011944.1	ENSG00000177699	-1.08393	0.0307949	0.438988
516		RERG-IT1	ENSG00000256650	-1.22859	0.0308214	0.438988
517		TRBV11-2	ENSG00000241657	-1.38639	0.0309333	0.439291
518		AC006449.5	ENSG00000277182	1.05985	0.0309628	0.439291
519		AC035139.1	ENSG00000228403	-1.43772	0.0310185	0.439291
520		LINC00189	ENSG00000215533	-1.14899	0.0311424	0.439689
521		ABHD11-AS1	ENSG00000225969	2.22486	0.0312168	0.439972
522		SLCO4A1-AS1	ENSG00000232803	2.61089	0.031396	0.441728
523		AC021028.1	ENSG00000226659	1.49057	0.0315787	0.443527
524		MIR200CHG	ENSG00000257084	1.54826	0.0319103	0.446739
525		LINC00379	ENSG00000229557	-1.43805	0.0319178	0.446739
526		AC092447.5	ENSG00000233288	-1.59812	0.0320046	0.447179
527		AC007032.1	ENSG00000273320	1.03974	0.0323161	0.450755
528		AL445524.1	ENSG00000233461	1.35659	0.0325193	0.452808
529		AC022092.1	ENSG00000249639	-1.42859	0.032613	0.453332
530		LINC00973	ENSG00000240476	4.57807	0.0327411	0.453632
531		AC009065.6	ENSG00000261240	3.893	0.0327897	0.453632
532		AP001021.1	ENSG00000265487	-1.36559	0.0328028	0.453632
533		AC011899.3	ENSG00000272839	-1.14804	0.0330287	0.455977
534		LINC01124	ENSG00000222033	2.2355	0.0332341	0.458031
535		AC027801.2	ENSG00000248954	4.53358	0.0332997	0.458153
536		AC020659.1	ENSG00000174171	-1.34039	0.03344	0.45858
537		PART1	ENSG00000152931	4.22497	0.0334758	0.45858
538		LINP1	ENSG00000223784	2.89118	0.0335412	0.45858
539		AC008915.1	ENSG00000259782	-1.1175	0.033614	0.45858
540		AC004923.1	ENSG00000254610	2.03979	0.0337476	0.458855
541		AC090912.3	ENSG00000273232	2.97908	0.0338394	0.45933
542		AC023590.1	ENSG00000225885	-1.16002	0.0340082	0.460078
543		CASC16	ENSG00000249231	2.75435	0.0343187	0.46273
544		NCF4-AS1	ENSG00000183822	-1.60908	0.0345433	0.464984
545		PICART1	ENSG00000246640	1.3569	0.0347286	0.465534
546		AP001056.1	ENSG00000237604	-1.44123	0.0348144	0.465534
547		AC243773.2	ENSG00000277268	7.32445	0.035566	0.474018
548		AL662791.4	ENSG00000244349	1.357	0.035753	0.475246
549		LINC01121	ENSG00000205054	2.19344	0.0358344	0.475246
550		AC090186.1	ENSG00000272076	-1.01978	0.0361482	0.477152
551		AC135983.1	ENSG00000215304	-1.24978	0.036155	0.477152
552		AF230666.2	ENSG00000270137	3.86126	0.0365906	0.479595
553		AC092168.2	ENSG00000232034	2.05493	0.0366375	0.479595
554		LINC00384	ENSG00000232117	-1.38309	0.0367536	0.479595
555		CU633967.1	ENSG00000274333	-1.34669	0.0368285	0.479595
556		AL365181.3	ENSG00000272405	1.95495	0.0368979	0.479595
557		AC083841.1	ENSG00000253196	5.57782	0.036906	0.479595
558		AC106876.1	ENSG00000222001	2.28631	0.0369343	0.479595
559		LINC01841	ENSG00000266913	-1.13628	0.0370854	0.479595
560		AC019186.1	ENSG00000234584	1.26743	0.0371109	0.479595
561		FP700125.1	ENSG00000280587	1.36481	0.0371829	0.479761
562		AL022329.1	ENSG00000234884	-1.41061	0.0376181	0.483832
563		AC012213.4	ENSG00000271830	4.28487	0.0377445	0.483933
564		AL583810.1	ENSG00000258593	1.61178	0.0377456	0.483933
565		AP005131.4	ENSG00000267529	-1.23459	0.0379541	0.485837
566		AL035252.3	ENSG00000277938	1.12505	0.038092	0.486831
567		AC067945.3	ENSG00000231858	-1.0156	0.0381554	0.486872
568		AL451060.1	ENSG00000226251	2.86696	0.0382938	0.487627
569		AL355916.2	ENSG00000258926	-1.01022	0.0383521	0.487627
570		AP001628.2	ENSG00000233754	-1.46001	0.0383953	0.487627
571		AC068305.3	ENSG00000257443	2.32075	0.0385498	0.488821
572		TGFB3-AS1	ENSG00000258876	-1.23855	0.0387005	0.489965
573		AC010425.1	ENSG00000251189	-1.3268	0.0388162	0.490399
574		AL118505.1	ENSG00000278192	1.70269	0.0388561	0.490399
575		AC013275.1	ENSG00000231013	-1.41102	0.0390688	0.491367
576		AL136379.1	ENSG00000276255	-1.05893	0.0393262	0.491613
577		MIR205HG	ENSG00000230937	7.20468	0.0394083	0.491613
578		AC111170.2	ENSG00000267263	-1.41774	0.0394789	0.491613
579		KCNMB2-AS1	ENSG00000237978	3.7572	0.0394961	0.491613
580		AC008105.3	ENSG00000267121	-1.08944	0.0394985	0.491613
581		LINC02323	ENSG00000259230	2.04348	0.0396098	0.492233
582		AP005233.2	ENSG00000260877	2.87479	0.0397393	0.493085
583		AC104794.4	ENSG00000271787	-1.24458	0.0398149	0.493265
584		TYMSOS	ENSG00000176912	1.51917	0.0399567	0.494265
585		AC097478.1	ENSG00000251095	4.8324	0.0402647	0.495681
586		AL162171.1	ENSG00000258789	1.57618	0.0402746	0.495681
587		SH3PXD2A-AS1	ENSG00000280693	2.45308	0.0403571	0.495681
588		AC005089.1	ENSG00000274080	2.04172	0.0403775	0.495681
589		UNC5B-AS1	ENSG00000237512	2.49985	0.0405183	0.496422
590		AC004080.2	ENSG00000253508	4.67221	0.0405606	0.496422
591		PLCB2-AS1	ENSG00000259307	-1.40753	0.0407414	0.496752
592		AC009093.4	ENSG00000260953	-1.07773	0.0407815	0.496752
593		AC009123.1	ENSG00000250685	-1.63036	0.0408331	0.496752
594		AC013726.1	ENSG00000259793	-1.28583	0.0409457	0.497139
595		AC074327.1	ENSG00000228651	-1.09483	0.0409878	0.497139
596		MIR3945HG	ENSG00000251230	-1.20656	0.0411869	0.498806
597		AC008073.1	ENSG00000223754	-1.14879	0.0414883	0.499272
598		AC010636.1	ENSG00000268560	-1.57097	0.0415388	0.499272
599		AC027237.4	ENSG00000259645	-1.00287	0.0415788	0.499272
600		LINC01703	ENSG00000225518	1.21244	0.0417771	0.500706
601		AC092384.2	ENSG00000259881	-1.18043	0.0420742	0.503521
602		AC008514.1	ENSG00000253348	2.39235	0.0422186	0.504503
603		GFOD1-AS1	ENSG00000237786	-1.34084	0.0422999	0.504729
604		AL139020.1	ENSG00000257275	-2.21879	0.0424786	0.506115
605		AC148477.3	ENSG00000256943	-1.90191	0.042599	0.506803
606		AL049830.3	ENSG00000258525	-1.1836	0.0426834	0.507061
607		LINC01719	ENSG00000233396	1.1731	0.0427912	0.507597
608		AC116021.2	ENSG00000255007	2.91893	0.0431861	0.511333
609		AC022306.3	ENSG00000276593	1.38115	0.0432326	0.511333
610		CU638689.4	ENSG00000280145	-1.87932	0.0434408	0.511979
611		ARHGEF38-IT1	ENSG00000249885	2.57228	0.0435962	0.511979
612		AC010148.1	ENSG00000235726	1.65495	0.0436076	0.511979
613		AC099066.2	ENSG00000227496	-1.16747	0.0436261	0.511979
614		LINC01589	ENSG00000238120	1.60285	0.0437905	0.511979
615		AC012157.1	ENSG00000258034	-1.07968	0.0437935	0.511979
616		AC135782.1	ENSG00000256982	3.11479	0.0438938	0.512411
617		SLC12A9-AS1	ENSG00000236305	1.42318	0.0441388	0.513126
618		AC009121.1	ENSG00000262703	-1.01085	0.0442234	0.513126
619		AC097639.1	ENSG00000261572	1.35715	0.0442312	0.513126
620		AC021491.2	ENSG00000250286	1.51728	0.0442949	0.513126
621		AC073052.2	ENSG00000274629	-1.10512	0.0444625	0.513126
622		AC005696.3	ENSG00000272911	-1.03741	0.044645	0.514498
623		AC109446.3	ENSG00000261448	-1.30643	0.0448167	0.515102
624		AC008937.2	ENSG00000237705	-1.24668	0.0448247	0.515102
625		AC007193.2	ENSG00000269124	-1.29731	0.0449687	0.515293
626		DHRS4L1	ENSG00000225766	1.36933	0.0455148	0.519016
627		AC091180.5	ENSG00000262039	-1.14332	0.0456235	0.519016
628		LINC02254	ENSG00000259664	5.31144	0.0457946	0.519016
629		AC138932.2	ENSG00000258354	2.4556	0.045871	0.519016
630		AC024257.5	ENSG00000275228	-1.43646	0.0461719	0.521606
631		AC105202.1	ENSG00000247317	1.40964	0.0465883	0.524464
632		SLC25A25-AS1	ENSG00000234771	1.13414	0.0466118	0.524464
633		AL135999.3	ENSG00000274002	2.46321	0.0475807	0.531695
634		AC011511.5	ENSG00000267607	-1.02111	0.0476948	0.531695
635		AC004009.1	ENSG00000224322	3.1805	0.0477128	0.531695
636		AL022323.4	ENSG00000279110	1.36917	0.0477658	0.531695
637		DLG1-AS1	ENSG00000227375	1.75062	0.0479811	0.531695
638		AC093904.3	ENSG00000244310	3.77335	0.0480452	0.531695
639		AL138962.1	ENSG00000228573	4.38895	0.0481779	0.531695
640		STEAP2-AS1	ENSG00000227646	1.80934	0.0482294	0.531695
641		AC139749.1	ENSG00000254872	3.02308	0.0482602	0.531695
642		AC131902.2	ENSG00000260484	4.03127	0.048306	0.531695
643		AC098828.3	ENSG00000234378	3.12096	0.0483975	0.531978
644		AC005532.1	ENSG00000230825	2.05351	0.0484693	0.532045
645		AC078883.2	ENSG00000226963	3.56302	0.0485598	0.532315
646		AC120498.2	ENSG00000260182	2.45162	0.0488059	0.534289
647		AC091043.1	ENSG00000263588	2.50308	0.0491829	0.537596
648		SLC2A1-AS1	ENSG00000227533	1.1503	0.0492409	0.537596
649		AC005699.1	ENSG00000249631	2.00259	0.0494424	0.53781
650		LINC02126	ENSG00000259847	-1.10074	0.0494599	0.53781
