# Supplementary material for: Three-lncRNA signature is a potential prognostic biomarker for pancreatic adenocarcinoma
Source: Oncotarget. 2018 Feb 8;9(36):24248–59. doi: 10.18632/oncotarget.24443 (PMC5966255; doi:10.18632/oncotarget.24443)
Supplement: Supplementary file 3 [file oncotarget-09-24248-s003.xlsx]

## Sheet: Supplementary Table 2
Supplementary Table 2. Differentially Expressed MicroRNAs.
Number		Gene Symbol	logFC	P-value	FDR
1		hsa-mir-139	-2.56403	4.79e-10	1.67e-07
2		hsa-mir-451a	-2.974	5.99e-10	1.67e-07
3		hsa-mir-142	-2.11027	5.7e-08	1.06e-05
4		hsa-mir-144	-2.47205	1.5e-06	0.0002095
5		hsa-mir-424	-1.33589	7.35e-06	0.000819969
6		hsa-mir-126	-1.04027	0.000216664	0.0201498
7		hsa-mir-194-1	3.04293	0.000353305	0.0253735
8		hsa-mir-206	-2.47769	0.000363777	0.0253735
9		hsa-mir-194-2	2.95753	0.0004242	0.0263004
10		hsa-mir-486-1	-1.79912	0.000570208	0.0318176
11		hsa-mir-192	2.73556	0.000732434	0.0369143
12		hsa-mir-486-2	-1.7522	0.000793857	0.0369143
13		hsa-mir-10b	-1.00532	0.00111504	0.0478609
14		hsa-mir-4772	-1.39614	0.00188296	0.0709703
15		hsa-mir-215	4.25042	0.00203499	0.0709703
16		hsa-mir-330	1.2272	0.00326299	0.0908274
17		hsa-mir-20b	-1.21308	0.00393218	0.0997344
18		hsa-mir-196a-1	4.23606	0.00532447	0.129176
19		hsa-mir-200a	1.56196	0.00866468	0.192312
20		hsa-mir-196a-2	4.02211	0.00877334	0.192312
21		hsa-mir-6502	-1.28338	0.0146451	0.244068
22		hsa-mir-92b	1.28685	0.0150475	0.244068
23		hsa-mir-203a	2.4107	0.0154469	0.244068
24		hsa-mir-581	-1.29859	0.0157493	0.244068
25		hsa-mir-4732	-1.84749	0.01643	0.244068
26		hsa-mir-181d	1.0634	0.0170585	0.244068
27		hsa-mir-3652	4.10403	0.0200502	0.263281
28		hsa-mir-5586	-1.0571	0.0206725	0.263281
29		hsa-mir-1266	1.5572	0.0207605	0.263281
30		hsa-mir-100	1.64825	0.0233237	0.280067
31		hsa-mir-383	-1.66097	0.0234433	0.280067
32		hsa-mir-196b	3.01266	0.0237963	0.280067
33		hsa-mir-6720	1.72331	0.0240918	0.280067
34		hsa-mir-4787	-1.28321	0.0264615	0.281655
35		hsa-mir-3065	1.78609	0.0279314	0.281655
36		hsa-mir-592	2.45615	0.0300455	0.281655
37		hsa-mir-223	-1.03172	0.0319817	0.281655
38		hsa-mir-6503	-1.05422	0.0320868	0.281655
39		hsa-mir-4724	3.11753	0.0322614	0.281655
40		hsa-mir-4728	2.15426	0.0339983	0.281655
41		hsa-mir-210	2.18585	0.034546	0.281655
42		hsa-mir-184	4.57744	0.0346378	0.281655
43		hsa-mir-1293	4.52676	0.0356545	0.281655
44		hsa-mir-3191	-1.28841	0.0360278	0.281655
45		hsa-mir-181b-2	1.03809	0.0363426	0.281655
46		hsa-mir-205	6.82083	0.0386663	0.288058
47		hsa-mir-1247	1.47093	0.0423643	0.300821
48		hsa-mir-99a	1.49395	0.0428486	0.300821
49		hsa-mir-937	2.45168	0.0431284	0.300821
50		hsa-mir-338	1.19986	0.0480631	0.327063
