# Supplementary material for: Three-lncRNA signature is a potential prognostic biomarker for pancreatic adenocarcinoma
Source: Oncotarget. 2018 Feb 8;9(36):24248–59. doi: 10.18632/oncotarget.24443 (PMC5966255; doi:10.18632/oncotarget.24443)
Supplement: Supplementary file 4 [file oncotarget-09-24248-s004.xlsx]

## Sheet: Supplementary Table 3
Supplementary Table 3. Differentially Expressed mRNAs.
Number		Gene Symbol	Ensemble	logFC	P-value	FDR
1		CD5L	ENSG00000073754	-10.3208	1.82e-94	3.27e-90
2		LMAN1L	ENSG00000140506	-7.82274	3.34e-58	2.99e-54
3		FAM9C	ENSG00000187268	-5.84333	5.17e-40	3.09e-36
4		SPIC	ENSG00000166211	-6.31688	3.38e-30	1.52e-26
5		KCNT1	ENSG00000107147	-3.68222	8.11e-29	2.91e-25
6		STAB2	ENSG00000136011	-4.74442	1.63e-25	4.88e-22
7		CD160	ENSG00000117281	-3.18979	9.11e-24	2.33e-20
8		NKX2-5	ENSG00000183072	-4.75355	8.18e-22	1.83e-18
9		SLC9A5	ENSG00000135740	-2.70572	6.24e-21	1.24e-17
10		GPR182	ENSG00000166856	-3.79379	4.62e-20	8.28e-17
11		ITGAD	ENSG00000156886	-3.85909	4.82e-17	7.86e-14
12		MMP12	ENSG00000262406	-3.95201	3.78e-16	5.65e-13
13		AC126755.2	ENSG00000233024	-3.28619	1.35e-15	1.86e-12
14		KLRF1	ENSG00000150045	-3.06567	4.95e-15	6.34e-12
15		SCN11A	ENSG00000168356	-3.12496	4.61e-14	5.5e-11
16		ADRA1A	ENSG00000120907	-3.56625	5.78e-14	6.48e-11
17		DNASE1L3	ENSG00000163687	-3.84012	2.73e-13	2.88e-10
18		GDF7	ENSG00000143869	-3.22967	4.25e-13	4.23e-10
19		KLRD1	ENSG00000134539	-2.90112	6.43e-13	6.07e-10
20		NR5A1	ENSG00000136931	-6.24514	9.87e-13	8.85e-10
21		H3F3C	ENSG00000188375	-2.37173	1.47e-12	1.26e-09
22		PARP15	ENSG00000173200	-3.38274	1.75e-12	1.43e-09
23		FCRL3	ENSG00000160856	-4.11782	1.98e-12	1.55e-09
24		NCR1	ENSG00000189430	-3.18971	2.2e-12	1.64e-09
25		CCM2L	ENSG00000101331	-2.33221	2.63e-12	1.82e-09
26		SIGLEC11	ENSG00000161640	-3.26377	2.64e-12	1.82e-09
27		AIF1L	ENSG00000126878	-2.64621	4.91e-12	3.26e-09
28		FGFBP2	ENSG00000137441	-3.0296	8.86e-12	5.67e-09
29		LRTM1	ENSG00000144771	-4.53872	2.35e-11	1.46e-08
30		CR1	ENSG00000203710	-3.44966	3.78e-11	2.26e-08
31		CD22	ENSG00000012124	-3.79366	5.07e-11	2.93e-08
32		KLHL14	ENSG00000197705	-4.01927	5.72e-11	3.2e-08
33		TBX21	ENSG00000073861	-2.90137	5.93e-11	3.22e-08
34		CRHBP	ENSG00000145708	-3.47317	1.06e-10	5.58e-08
35		TRAPPC3L	ENSG00000173626	-2.86723	2.43e-10	1.24e-07
36		KIR3DX1	ENSG00000104970	-3.17414	4.92e-10	2.45e-07
37		LILRA1	ENSG00000104974	-2.60403	6.15e-10	2.93e-07
38		LEFTY2	ENSG00000143768	-2.94677	6.22e-10	2.93e-07
39		FCRL2	ENSG00000132704	-4.12199	6.83e-10	3.14e-07
40		CLECL1	ENSG00000184293	-3.04073	7.14e-10	3.2e-07
41		TLR10	ENSG00000174123	-3.51774	9.51e-10	4.16e-07
42		ATP4B	ENSG00000186009	-3.37259	1.39e-09	5.91e-07
43		FCRL6	ENSG00000181036	-2.75293	2.85e-09	1.19e-06
44		FCRL5	ENSG00000143297	-3.57111	3.39e-09	1.38e-06
45		PTGDR	ENSG00000168229	-2.46342	4.1e-09	1.63e-06
46		CD36	ENSG00000135218	-2.8896	5e-09	1.95e-06
47		CHRNA4	ENSG00000101204	-4.03135	7.54e-09	2.87e-06
48		HMOX1	ENSG00000100292	-1.94196	9.1e-09	3.4e-06
49		FGD2	ENSG00000146192	-2.17383	1.13e-08	4.07e-06
50		CFP	ENSG00000126759	-2.6415	1.14e-08	4.07e-06
51		IL34	ENSG00000157368	-2.01323	1.16e-08	4.07e-06
52		BFSP2	ENSG00000170819	-3.19394	1.24e-08	4.26e-06
53		P2RX5	ENSG00000083454	-3.66189	1.27e-08	4.28e-06
54		ATG16L2	ENSG00000168010	-1.78481	1.3e-08	4.33e-06
55		C11orf21	ENSG00000110665	-2.77385	1.35e-08	4.4e-06
56		DOK3	ENSG00000146094	-2.05444	1.49e-08	4.76e-06
57		KLRC4-KLRK1	ENSG00000255819	-2.85369	1.88e-08	5.92e-06
58		KMO	ENSG00000117009	-2.30563	1.98e-08	6.07e-06
59		HIST2H3C	ENSG00000203811	-4.57874	2e-08	6.07e-06
60		PATL2	ENSG00000229474	-2.50575	2.3e-08	6.87e-06
61		TM4SF19	ENSG00000145107	-2.83008	2.36e-08	6.94e-06
62		AC112229.3	ENSG00000257207	-2.19108	2.71e-08	7.82e-06
63		FGR	ENSG00000000938	-2.13204	3.06e-08	8.7e-06
64		BMF	ENSG00000104081	-1.56329	3.15e-08	8.82e-06
65		PRF1	ENSG00000180644	-2.16986	3.25e-08	8.96e-06
66		BANK1	ENSG00000153064	-2.68865	3.44e-08	9.34e-06
67		TNFRSF13B	ENSG00000240505	-3.83303	3.5e-08	9.36e-06
68		SCIMP	ENSG00000161929	-2.46576	3.86e-08	1.02e-05
69		TEX101	ENSG00000131126	-3.98232	4.73e-08	1.23e-05
70		TDGF1	ENSG00000241186	-3.1708	4.86e-08	1.25e-05
71		NKG7	ENSG00000105374	-2.34434	5.24e-08	1.31e-05
72		P2RX5-TAX1BP3	ENSG00000257950	-2.20834	5.27e-08	1.31e-05
73		TXK	ENSG00000074966	-2.36907	5.68e-08	1.39e-05
74		ADAD2	ENSG00000140955	-2.61644	5.84e-08	1.41e-05
75		PARVG	ENSG00000138964	-2.16899	7.56e-08	1.79e-05
76		CD68	ENSG00000129226	-2.00668	7.61e-08	1.79e-05
77		LILRB1	ENSG00000104972	-2.24908	8.45e-08	1.97e-05
78		DEFA4	ENSG00000164821	-3.52378	9.6e-08	2.21e-05
79		PZP	ENSG00000126838	-2.29382	1.06e-07	2.4e-05
80		KRT72	ENSG00000170486	-4.08917	1.09e-07	2.43e-05
81		MS4A1	ENSG00000156738	-4.12009	1.21e-07	2.68e-05
82		PTPN6	ENSG00000111679	-1.39576	1.42e-07	3.1e-05
83		PAX5	ENSG00000196092	-3.84768	1.44e-07	3.11e-05
84		CNR2	ENSG00000188822	-3.81956	1.51e-07	3.22e-05
85		ADGRE1	ENSG00000174837	-2.35865	1.59e-07	3.36e-05
86		FCRL1	ENSG00000163534	-4.12405	1.71e-07	3.53e-05
87		SOWAHD	ENSG00000187808	-1.96733	1.73e-07	3.53e-05
88		ARHGAP25	ENSG00000163219	-2.08035	1.73e-07	3.53e-05
89		POU2F2	ENSG00000028277	-2.30807	1.81e-07	3.64e-05
90		CIITA	ENSG00000179583	-2.03981	1.83e-07	3.64e-05
91		KIR2DL1	ENSG00000125498	-3.19939	1.85e-07	3.64e-05
92		KLRK1	ENSG00000213809	-2.60931	1.98e-07	3.83e-05
93		ZC3H12D	ENSG00000178199	-2.45252	1.99e-07	3.83e-05
94		HBA2	ENSG00000188536	-3.25986	2.07e-07	3.95e-05
95		LILRB5	ENSG00000105609	-2.51831	2.19e-07	4.14e-05
96		WDFY4	ENSG00000128815	-2.59952	2.3e-07	4.3e-05
97		TSPAN32	ENSG00000064201	-2.3157	2.37e-07	4.39e-05
98		CD300LB	ENSG00000178789	-2.19719	2.6e-07	4.76e-05
99		IRF8	ENSG00000140968	-2.17021	2.66e-07	4.82e-05
100		CD72	ENSG00000137101	-2.30002	2.74e-07	4.92e-05
101		PDE2A	ENSG00000186642	-2.01526	2.92e-07	5.18e-05
102		TLX1	ENSG00000107807	-3.15291	3.07e-07	5.4e-05
103		CETP	ENSG00000087237	-2.36718	3.28e-07	5.71e-05
104		MMP25	ENSG00000008516	-1.86807	3.32e-07	5.73e-05
105		KIAA0922	ENSG00000121210	-1.87771	3.36e-07	5.74e-05
106		SLC5A10	ENSG00000154025	-2.34631	3.69e-07	6.23e-05
107		ITGAL	ENSG00000005844	-2.39617	3.9e-07	6.53e-05
108		TMEM217	ENSG00000172738	-1.98987	3.97e-07	6.54e-05
109		TMC8	ENSG00000167895	-2.3176	3.99e-07	6.54e-05
110		FHOD1	ENSG00000135723	-1.14706	4.01e-07	6.54e-05
111		MATK	ENSG00000007264	-2.07539	4.05e-07	6.54e-05
112		KCNJ10	ENSG00000177807	-2.81897	4.27e-07	6.8e-05
113		CD244	ENSG00000122223	-2.22704	4.29e-07	6.8e-05
114		IL18RAP	ENSG00000115607	-2.2414	5.14e-07	8.09e-05
115		CD19	ENSG00000177455	-3.6352	5.56e-07	8.67e-05
116		KLRC4	ENSG00000183542	-2.89407	5.86e-07	9.06e-05
117		CHI3L1	ENSG00000133048	-2.62094	6.35e-07	9.69e-05
118		HK3	ENSG00000160883	-2.37114	6.38e-07	9.69e-05
119		KBTBD8	ENSG00000163376	-2.1646	6.57e-07	9.87e-05
120		EOMES	ENSG00000163508	-2.63753	6.61e-07	9.87e-05
121		NPY5R	ENSG00000164129	-3.00919	6.85e-07	0.000101546
122		LILRA4	ENSG00000239961	-2.92516	7.66e-07	0.000112596
123		SSH2	ENSG00000141298	-1.25863	7.91e-07	0.000114562
124		CD180	ENSG00000134061	-2.3373	7.92e-07	0.000114562
125		CD300A	ENSG00000167851	-1.70551	8.46e-07	0.000121282
126		PHOSPHO1	ENSG00000173868	-2.00347	9.06e-07	0.000128835
127		LINC01125	ENSG00000228486	-1.70666	9.4e-07	0.000132671
128		PLEK	ENSG00000115956	-2.19386	9.52e-07	0.000133391
129		SASH3	ENSG00000122122	-2.2397	1.01e-06	0.000140192
130		MPIG6B	ENSG00000204420	-1.84765	1.04e-06	0.000143713
131		VAMP1	ENSG00000139190	-1.57077	1.11e-06	0.000151302
132		ACAP1	ENSG00000072818	-2.21587	1.15e-06	0.000155691
133		PPP1R16B	ENSG00000101445	-2.21516	1.23e-06	0.000164879
134		PLCG2	ENSG00000197943	-1.71969	1.23e-06	0.000164879
135		ANKRD33B	ENSG00000164236	-2.06401	1.24e-06	0.00016499
136		KRT73	ENSG00000186049	-3.70133	1.26e-06	0.000166007
137		CD52	ENSG00000169442	-2.40732	1.3e-06	0.000169962
138		BTK	ENSG00000010671	-2.20505	1.32e-06	0.000170408
139		CYTH4	ENSG00000100055	-1.78779	1.33e-06	0.000170408
140		RASGRP3	ENSG00000152689	-1.48003	1.33e-06	0.000170408
141		COL4A3	ENSG00000169031	-2.66125	1.34e-06	0.000170687
142		EXOC3L1	ENSG00000179044	-1.44269	1.41e-06	0.000178302
143		CARD8	ENSG00000105483	-1.20092	1.43e-06	0.000178779
144		SPATA13	ENSG00000182957	-1.05058	1.44e-06	0.000178796
145		IKZF3	ENSG00000161405	-2.51496	1.45e-06	0.000178796
146		UNC45B	ENSG00000141161	-2.47742	1.57e-06	0.000192817
147		MCOLN2	ENSG00000153898	-2.27678	1.6e-06	0.000195091
148		LY86	ENSG00000112799	-2.05067	1.76e-06	0.000211857
149		ANGPTL6	ENSG00000130812	-2.03322	1.76e-06	0.000211857
150		HBB	ENSG00000244734	-3.18156	1.83e-06	0.0002187
151		KEL	ENSG00000197993	-2.80008	1.9e-06	0.000225525
152		ANKRD44	ENSG00000065413	-1.7886	1.93e-06	0.000228141
153		CDHR1	ENSG00000148600	-2.55684	1.96e-06	0.000229073
154		GDPD5	ENSG00000158555	-1.43442	2.03e-06	0.00023646
155		GDPD2	ENSG00000130055	-2.70332	2.1e-06	0.00024284
156		LIPA	ENSG00000107798	-1.34558	2.15e-06	0.000245014
157		DCSTAMP	ENSG00000164935	-2.31108	2.16e-06	0.000245014
158		BTLA	ENSG00000186265	-2.9129	2.3e-06	0.000258947
159		MAP4K1	ENSG00000104814	-2.3475	2.47e-06	0.000276747
160		P2RY13	ENSG00000181631	-2.24685	2.59e-06	0.000287842
161		PRKCB	ENSG00000166501	-2.57978	2.7e-06	0.000296337
162		ABI3	ENSG00000108798	-1.55199	2.71e-06	0.000296337
163		RASSF4	ENSG00000107551	-1.57087	2.75e-06	0.000298774
164		DOCK8	ENSG00000107099	-1.85303	2.8e-06	0.000302264
165		FCAMR	ENSG00000162897	-3.35356	2.82e-06	0.000302264
166		HVCN1	ENSG00000122986	-1.86332	2.83e-06	0.000302301
167		TNFRSF13C	ENSG00000159958	-3.20363	2.93e-06	0.000310356
168		SHANK3	ENSG00000251322	-1.45152	2.94e-06	0.000310356
169		MYO1F	ENSG00000142347	-1.67817	3.2e-06	0.000335037
170		HBA1	ENSG00000206172	-3.36925	3.26e-06	0.000340183
171		NLRC3	ENSG00000167984	-1.9654	3.34e-06	0.000346265
172		KIF17	ENSG00000117245	-1.83399	3.55e-06	0.000363161
173		SEMA3D	ENSG00000153993	-2.63399	3.57e-06	0.000363804
174		TPO	ENSG00000115705	-2.7736	3.93e-06	0.000398076
175		SP140	ENSG00000079263	-2.42141	3.95e-06	0.000398271
176		RNF166	ENSG00000158717	-1.24833	3.99e-06	0.000399103
177		KAZN	ENSG00000189337	-1.43567	4.07e-06	0.000405082
178		CEACAM21	ENSG00000007129	-1.9806	4.13e-06	0.000408577
179		GNLY	ENSG00000115523	-2.08299	4.22e-06	0.000415751
180		BLK	ENSG00000136573	-3.47341	4.41e-06	0.000429988
181		ZNF589	ENSG00000164048	-1.18058	4.45e-06	0.000431074
182		TBC1D10C	ENSG00000175463	-2.344	4.61e-06	0.000444242
183		EPB42	ENSG00000166947	-1.81519	4.9e-06	0.000469973
184		GRAP	ENSG00000154016	-1.92327	4.99e-06	0.000476127
185		GPR18	ENSG00000125245	-2.63053	5.19e-06	0.000492363
186		AKNA	ENSG00000106948	-1.68745	5.47e-06	0.000516046
187		ITGAX	ENSG00000140678	-1.7613	5.58e-06	0.000523177
188		GPR55	ENSG00000135898	-2.26336	5.6e-06	0.000523177
189		CCL2	ENSG00000108691	-2.19469	5.68e-06	0.000527108
190		RIPOR2	ENSG00000111913	-2.46789	6.02e-06	0.000555983
191		TREML2	ENSG00000112195	-2.73021	6.25e-06	0.00057418
192		NPY1R	ENSG00000164128	-2.43275	6.33e-06	0.000579083
193		GIMAP5	ENSG00000196329	-2.18648	6.39e-06	0.000581087
194		RASGRP2	ENSG00000068831	-2.47847	6.42e-06	0.000581087
195		ARHGAP9	ENSG00000123329	-2.01832	6.49e-06	0.000584195
196		NCF1	ENSG00000158517	-2.23851	6.53e-06	0.000585432
197		FAM129C	ENSG00000167483	-3.45097	6.71e-06	0.000592366
198		IL12RB1	ENSG00000096996	-1.79472	6.72e-06	0.000592366
199		GAB3	ENSG00000160219	-1.68139	6.73e-06	0.000592366
200		GAPT	ENSG00000175857	-2.34944	6.74e-06	0.000592366
201		CD33	ENSG00000105383	-1.79794	6.79e-06	0.000593817
202		PSG9	ENSG00000183668	-3.19805	7.03e-06	0.000611687
203		SPATC1	ENSG00000186583	-2.17234	7.08e-06	0.000612832
204		RUBCNL	ENSG00000102445	-2.06834	7.23e-06	0.000622779
205		SNX10	ENSG00000086300	-1.55332	7.36e-06	0.000631354
206		STAP1	ENSG00000035720	-2.89269	7.58e-06	0.000647282
207		MYO1G	ENSG00000136286	-1.881	7.65e-06	0.000649702
208		CD53	ENSG00000143119	-2.00495	7.81e-06	0.000659914
209		FAM26F	ENSG00000188820	-2.04979	7.84e-06	0.000659914
210		PSTPIP2	ENSG00000152229	-1.63996	8.11e-06	0.000679461
211		FCRLA	ENSG00000132185	-3.42875	8.15e-06	0.000679894
212		CD37	ENSG00000104894	-2.28821	8.32e-06	0.000690259
213		NOX5	ENSG00000255346	-2.6878	8.61e-06	0.000710886
214		IL4I1	ENSG00000104951	-2.05606	8.89e-06	0.000730773
215		NCKAP1L	ENSG00000123338	-1.93088	9.02e-06	0.00073836
216		CARMIL2	ENSG00000159753	-2.32163	9.64e-06	0.000785703
217		HEATR9	ENSG00000270379	-2.30383	9.8e-06	0.000794682
218		PIK3CD	ENSG00000171608	-1.63378	1e-05	0.000807048
219		FADS3	ENSG00000221968	-1.30807	1e-05	0.000807048
220		PITPNM3	ENSG00000091622	-1.665	1.03e-05	0.000823882
221		RALGPS2	ENSG00000116191	-1.22368	1.04e-05	0.000825801
222		KLF1	ENSG00000105610	-2.11929	1.05e-05	0.000829383
223		ARHGAP30	ENSG00000186517	-1.74803	1.05e-05	0.000829383
224		WAS	ENSG00000015285	-1.85755	1.09e-05	0.000853233
225		LIMD2	ENSG00000136490	-1.96684	1.1e-05	0.00085834
226		CCR6	ENSG00000112486	-2.43542	1.12e-05	0.000868257
227		ANKDD1A	ENSG00000166839	-1.22695	1.18e-05	0.000907528
228		HCK	ENSG00000101336	-1.68758	1.23e-05	0.000939643
229		TRAF3IP3	ENSG00000009790	-2.21358	1.24e-05	0.000948757
230		NLRC5	ENSG00000140853	-1.42905	1.27e-05	0.000963016
231		HLA-DOB	ENSG00000241106	-2.38261	1.33e-05	0.00100105
232		GYPE	ENSG00000197465	-1.9083	1.49e-05	0.00111646
233		SIGLEC5	ENSG00000105501	-2.13195	1.56e-05	0.0011642
234		LILRB2	ENSG00000131042	-1.82897	1.58e-05	0.00117304
235		ZAP70	ENSG00000115085	-2.27952	1.59e-05	0.00117304
236		TTC24	ENSG00000187862	-2.74497	1.68e-05	0.00123121
237		ADAP2	ENSG00000184060	-1.383	1.69e-05	0.00123476
238		GGA2	ENSG00000103365	-1.00964	1.71e-05	0.00124296
239		BACH2	ENSG00000112182	-1.91121	1.74e-05	0.001266
240		CX3CR1	ENSG00000168329	-2.16168	1.76e-05	0.00126968
241		AMTN	ENSG00000187689	-3.39542	1.76e-05	0.00126968
242		KRT75	ENSG00000170454	-3.34712	1.79e-05	0.00128208
243		AC119396.1	ENSG00000263264	-2.35618	1.83e-05	0.0012998
244		LPXN	ENSG00000110031	-1.44838	1.93e-05	0.00136599
245		GLYATL1P3	ENSG00000255151	-2.82616	1.95e-05	0.00137789
246		BCL11A	ENSG00000119866	-2.1156	2.02e-05	0.001422
247		LCP1	ENSG00000136167	-1.87756	2.07e-05	0.0014505
248		INTS6L	ENSG00000165359	-1.23732	2.08e-05	0.0014505
249		FAM78A	ENSG00000126882	-1.76649	2.12e-05	0.0014748
250		RASAL3	ENSG00000105122	-1.9214	2.15e-05	0.00149141
251		SLC12A3	ENSG00000070915	-2.31796	2.23e-05	0.00154087
252		CHODL	ENSG00000154645	-2.11028	2.26e-05	0.00154941
253		C10orf90	ENSG00000154493	-2.46046	2.48e-05	0.00169618
254		SCN4A	ENSG00000007314	-2.27468	2.49e-05	0.00169618
255		PDE7A	ENSG00000205268	-1.43408	2.52e-05	0.00170982
256		DOCK2	ENSG00000134516	-1.92436	2.54e-05	0.00171909
257		FLI1	ENSG00000151702	-1.62802	2.67e-05	0.00179612
258		FABP4	ENSG00000170323	-3.03038	2.73e-05	0.00183332
259		CTSW	ENSG00000172543	-1.9874	2.77e-05	0.00185547
260		SLC4A1	ENSG00000004939	-2.98862	2.85e-05	0.00190244
261		GNGT2	ENSG00000167083	-1.57988	2.89e-05	0.00191956
262		AC068896.1	ENSG00000258539	-1.82526	2.95e-05	0.00195094
263		RCSD1	ENSG00000198771	-2.01993	3.06e-05	0.00201943
264		TRAF1	ENSG00000056558	-1.34123	3.09e-05	0.00203219
265		FGD3	ENSG00000127084	-1.66117	3.16e-05	0.00206572
266		TFEC	ENSG00000105967	-1.93949	3.23e-05	0.00210319
267		EVI2B	ENSG00000185862	-1.87219	3.36e-05	0.00217735
268		CHI3L2	ENSG00000064886	-2.28366	3.36e-05	0.00217735
269		PDE6G	ENSG00000185527	-1.94232	3.44e-05	0.00221059
270		FAM178B	ENSG00000168754	-2.01705	3.49e-05	0.00223753
271		FAM49A	ENSG00000197872	-1.52535	3.52e-05	0.00224735
272		NME8	ENSG00000086288	-1.76415	3.61e-05	0.00229618
273		EVL	ENSG00000196405	-1.43661	3.7e-05	0.00234314
274		TLR6	ENSG00000174130	-1.62987	3.79e-05	0.00239207
275		KIR3DL1	ENSG00000167633	-2.68357	3.82e-05	0.00239798
276		NCR3	ENSG00000204475	-2.44233	3.83e-05	0.00239798
277		FCMR	ENSG00000162894	-2.4666	3.93e-05	0.00245373
278		IRX6	ENSG00000159387	-2.75941	3.94e-05	0.00245373
279		LTB	ENSG00000227507	-2.3115	4.05e-05	0.00251033
280		STAB1	ENSG00000010327	-1.4309	4.08e-05	0.00251993
281		BTNL9	ENSG00000165810	-1.78581	4.2e-05	0.0025873
282		PIP4K2A	ENSG00000150867	-1.13585	4.24e-05	0.00260004
283		AL160275.1	ENSG00000230054	-2.16208	4.31e-05	0.00262915
284		BCL2	ENSG00000171791	-1.69352	4.31e-05	0.00262915
285		PF4V1	ENSG00000109272	-2.329	4.33e-05	0.00262915
286		KIR2DL3	ENSG00000243772	-2.75853	4.34e-05	0.00262946
287		DPEP2	ENSG00000167261	-1.76191	4.44e-05	0.00267886
288		CD226	ENSG00000150637	-1.87184	4.46e-05	0.0026824
289		PLCB2	ENSG00000137841	-1.68116	4.56e-05	0.00273332
290		PIK3R6	ENSG00000276231	-1.47027	4.66e-05	0.0027862
291		SNX22	ENSG00000157734	-1.84192	4.87e-05	0.00290064
292		SPI1	ENSG00000066336	-1.56279	4.91e-05	0.00291735
293		CELF2	ENSG00000048740	-1.7608	4.94e-05	0.00292281
294		RAB42	ENSG00000188060	-1.64671	4.98e-05	0.00293642
295		TRIM22	ENSG00000132274	-1.52152	5.15e-05	0.00302924
296		HCLS1	ENSG00000180353	-1.69191	5.25e-05	0.00307595
297		RHOH	ENSG00000168421	-2.13347	5.37e-05	0.00313525
298		SLFN12L	ENSG00000205045	-1.79282	5.46e-05	0.00317708
299		OR52N4	ENSG00000181074	-2.61413	5.61e-05	0.003252
300		CXCR5	ENSG00000160683	-3.08858	5.62e-05	0.003252
301		CCL14	ENSG00000276409	-2.30196	5.68e-05	0.00326444
302		AC097372.1	ENSG00000250673	-2.41021	5.68e-05	0.00326444
303		CD27	ENSG00000139193	-2.23215	5.95e-05	0.00340769
304		CD1D	ENSG00000158473	-1.74072	6.08e-05	0.00347268
305		LRRC25	ENSG00000175489	-1.57674	6.18e-05	0.00351607
306		PLD4	ENSG00000166428	-1.84141	6.24e-05	0.00354224
307		ITGB7	ENSG00000139626	-1.70596	6.36e-05	0.00359393
308		BIN2	ENSG00000110934	-1.67807	6.44e-05	0.00363106
309		ZNF208	ENSG00000160321	-1.6838	6.47e-05	0.00363645
310		CORO1A	ENSG00000102879	-1.90814	7.26e-05	0.00405544
311		PTCRA	ENSG00000171611	-2.129	7.26e-05	0.00405544
312		GIMAP8	ENSG00000171115	-1.56892	7.82e-05	0.00435408
313		P2RX7	ENSG00000089041	-1.51602	7.87e-05	0.00436972
314		SCML4	ENSG00000146285	-2.02687	7.98e-05	0.00441468
315		KLHL6	ENSG00000172578	-1.93625	8.11e-05	0.00447368
316		PSG5	ENSG00000204941	-2.70268	8.2e-05	0.00450686
317		CEP85L	ENSG00000111860	-1.25626	8.3e-05	0.0045357
318		OIT3	ENSG00000138315	-1.98934	8.32e-05	0.0045357
319		ROBO4	ENSG00000154133	-1.2091	8.32e-05	0.0045357
320		C12orf42	ENSG00000179088	-2.89325	8.48e-05	0.0046044
321		CNTRL	ENSG00000119397	-1.01207	8.61e-05	0.00464727
322		CPN2	ENSG00000178772	-2.69321	8.72e-05	0.0046957
323		LAT2	ENSG00000086730	-1.4511	9.06e-05	0.00486158
324		GPCPD1	ENSG00000125772	-1.01004	9.15e-05	0.0048941
325		KRT79	ENSG00000185640	-2.28548	9.19e-05	0.00490432
326		IKZF1	ENSG00000185811	-2.05259	9.24e-05	0.00491365
327		CLNK	ENSG00000109684	-2.02873	9.28e-05	0.00492353
328		BMP2K	ENSG00000138756	-1.14861	9.35e-05	0.00494308
329		DNAJC5B	ENSG00000147570	-1.93553	9.41e-05	0.00495979
330		CLEC17A	ENSG00000187912	-2.86204	9.48e-05	0.00498557
331		MS4A7	ENSG00000166927	-1.74959	9.57e-05	0.00500865
332		ADAMTS10	ENSG00000142303	-1.49061	9.58e-05	0.00500865
333		ACSM3	ENSG00000005187	-1.8132	9.86e-05	0.00510473
334		NPL	ENSG00000135838	-1.32773	9.88e-05	0.00510473
335		MPEG1	ENSG00000197629	-1.85753	9.88e-05	0.00510473
336		RGS19	ENSG00000171700	-1.11866	9.94e-05	0.00510754
337		CD79B	ENSG00000007312	-2.62138	9.94e-05	0.00510754
338		FNBP1	ENSG00000187239	-1.28404	0.000100021	0.00512278
339		ARRB2	ENSG00000141480	-1.03045	0.000101968	0.00520763
340		SIGLEC14	ENSG00000254415	-2.37509	0.000102578	0.00522388
341		AJAP1	ENSG00000196581	-2.04385	0.000103032	0.00522929
342		ITGA4	ENSG00000115232	-1.78681	0.000103267	0.00522929
343		SEMA4D	ENSG00000187764	-1.00744	0.000104909	0.00529748
344		NLRC4	ENSG00000091106	-1.4977	0.000105286	0.00530158
345		SLAMF6	ENSG00000162739	-2.05488	0.00010757	0.0054014
346		GTSF1L	ENSG00000124196	-2.602	0.000109138	0.00545511
347		FCER2	ENSG00000104921	-3.35304	0.000109322	0.00545511
348		DTX1	ENSG00000135144	-1.3376	0.000109553	0.00545511
349		LAPTM5	ENSG00000162511	-1.54055	0.000113164	0.00561931
350		NCF4	ENSG00000100365	-1.51712	0.000114356	0.00565098
351		CAMP	ENSG00000164047	-2.29801	0.000114432	0.00565098
352		AIM2	ENSG00000163568	-2.42827	0.000116077	0.00571649
353		YPEL1	ENSG00000100027	-1.18971	0.000118435	0.00581389
354		ATM	ENSG00000149311	-1.1445	0.000118704	0.00581389
355		AIF1	ENSG00000204472	-1.45163	0.000119622	0.00584291
356		TNFRSF9	ENSG00000049249	-1.86902	0.00012172	0.00589062
357		GGTLC1	ENSG00000149435	-2.46954	0.000121742	0.00589062
358		TNFAIP8L2	ENSG00000163154	-1.57399	0.000121758	0.00589062
359		APBB1IP	ENSG00000077420	-1.67289	0.000121913	0.00589062
360		PDE1B	ENSG00000123360	-1.42286	0.000125274	0.0060231
361		PLEKHO2	ENSG00000241839	-1.09419	0.000125327	0.0060231
362		LST1	ENSG00000204482	-1.52469	0.000127985	0.0061344
363		TTC16	ENSG00000167094	-1.94032	0.000128512	0.00614323
364		GPR65	ENSG00000140030	-1.64322	0.000129531	0.00617547
365		SCNN1G	ENSG00000166828	-2.74208	0.000134913	0.00639396
366		CD48	ENSG00000117091	-2.12265	0.000135065	0.00639396
367		LSP1	ENSG00000130592	-1.56379	0.000135184	0.00639396
368		ATP1A4	ENSG00000132681	-2.12848	0.000136039	0.00641403
369		HLA-DMB	ENSG00000242574	-1.52578	0.000136324	0.00641403
370		SIGLEC10	ENSG00000142512	-1.76119	0.00013709	0.00643318
371		SLA	ENSG00000155926	-1.7148	0.000137846	0.00645176
372		PTK2B	ENSG00000120899	-1.08696	0.00013875	0.00647715
373		APOBEC3A	ENSG00000128383	-2.14395	0.000139814	0.00650987
374		PCDH11X	ENSG00000102290	-2.68803	0.000144983	0.00671568
375		NFAM1	ENSG00000235568	-1.47008	0.000145632	0.00672053
376		RETN	ENSG00000104918	-2.59456	0.00014976	0.0068836
377		MICAL1	ENSG00000135596	-1.07802	0.000151117	0.0069282
378		DEFA3	ENSG00000239839	-3.21363	0.000154335	0.00705767
379		ALAS2	ENSG00000158578	-2.45147	0.000165307	0.007502
380		BTN2A2	ENSG00000124508	-1.13701	0.000167288	0.00757273
381		KCNAB2	ENSG00000069424	-1.2817	0.0001678	0.00757679
382		ARRDC5	ENSG00000205784	-1.85765	0.000170472	0.00765887
383		GPSM3	ENSG00000213654	-1.34991	0.000175495	0.00782799
384		PIK3R5	ENSG00000141506	-1.64603	0.000175547	0.00782799
385		RGL4	ENSG00000159496	-1.45498	0.000177287	0.00788597
386		LRCOL1	ENSG00000204583	-2.04342	0.000179637	0.00797072
387		MAP3K8	ENSG00000107968	-1.25368	0.000180315	0.00798104
388		TBATA	ENSG00000166220	-2.29729	0.000181165	0.00799893
389		DOCK10	ENSG00000135905	-1.58876	0.000181875	0.00801054
390		CXCL6	ENSG00000124875	-2.3588	0.000187705	0.00824704
391		DNHD1	ENSG00000179532	-1.32899	0.000190631	0.00835515
392		SIGLEC7	ENSG00000168995	-1.69006	0.000191569	0.00837578
393		FAM53B	ENSG00000189319	-1.1935	0.000202357	0.00882593
394		STAC3	ENSG00000185482	-1.16316	0.000205629	0.00894685
395		FCRL4	ENSG00000163518	-2.74099	0.000210648	0.00914302
396		ARHGAP4	ENSG00000089820	-1.67451	0.000213441	0.0092419
397		CYFIP2	ENSG00000055163	-1.5172	0.000216344	0.00934503
398		PTPRC	ENSG00000081237	-1.98198	0.000218269	0.0094055
399		THEMIS2	ENSG00000130775	-1.39028	0.000227214	0.00976749
400		FES	ENSG00000182511	-1.05389	0.000228878	0.00981547
401		MAP3K1	ENSG00000095015	-1.01457	0.000232374	0.00994162
402		CREB5	ENSG00000146592	-1.4112	0.0002348	0.00999952
403		AC008878.3	ENSG00000268861	-2.93922	0.000234843	0.00999952
404		JAK3	ENSG00000105639	-1.45676	0.000240292	0.0102073
405		PADI4	ENSG00000159339	-2.17151	0.000262301	0.0110897
406		TNFAIP8	ENSG00000145779	-1.22439	0.000265864	0.011193
407		IL24	ENSG00000162892	-2.24121	0.000268697	0.0112802
408		IL10RA	ENSG00000110324	-1.50245	0.000269616	0.0112924
409		CD8A	ENSG00000153563	-1.84917	0.000270254	0.0112927
410		SERPINA9	ENSG00000170054	-3.08668	0.000274759	0.0114543
411		CD79A	ENSG00000105369	-2.67685	0.000275739	0.0114684
412		DNAH8	ENSG00000124721	-2.22137	0.000278299	0.0115481
413		C1orf162	ENSG00000143110	-1.46633	0.00028371	0.0117247
414		INPP5D	ENSG00000168918	-1.51467	0.000283863	0.0117247
415		TAGAP	ENSG00000164691	-1.77073	0.00029014	0.0119564
416		PALD1	ENSG00000107719	-1.23592	0.00029277	0.0120372
417		LRMP	ENSG00000118308	-1.62775	0.000294599	0.0120846
418		MEF2C	ENSG00000081189	-1.2879	0.000295617	0.0120987
419		LY9	ENSG00000122224	-2.12115	0.000300533	0.0122704
420		VASH2	ENSG00000143494	-1.34762	0.000301182	0.0122704
421		TREML1	ENSG00000161911	-1.72624	0.000303253	0.0123268
422		TDO2	ENSG00000151790	-1.79302	0.0003175	0.0128767
423		CSF3R	ENSG00000119535	-1.69522	0.000319331	0.0128926
424		GIMAP1	ENSG00000213203	-1.48439	0.000321256	0.0129397
425		TLR7	ENSG00000196664	-1.77881	0.000321941	0.0129397
426		SMAP2	ENSG00000084070	-1.36553	0.000325538	0.013055
427		CR2	ENSG00000117322	-3.27273	0.000329719	0.0131932
428		RAC2	ENSG00000128340	-1.38443	0.000332471	0.0132737
429		DENND1C	ENSG00000205744	-1.03978	0.00033458	0.0133282
430		NRROS	ENSG00000174004	-1.43012	0.000339903	0.0135102
431		SCARF1	ENSG00000074660	-1.01037	0.000341545	0.0135454
432		MYBL1	ENSG00000185697	-1.42747	0.000342566	0.0135559
433		LAIR1	ENSG00000167613	-1.46862	0.000346353	0.0136756
434		SBK1	ENSG00000188322	-1.53208	0.000352619	0.0138924
435		PLXNA2	ENSG00000076356	1.55146	0.000355447	0.0139731
436		BEND4	ENSG00000188848	-2.68645	0.000357235	0.0140127
437		SIT1	ENSG00000137078	-2.08776	0.000360692	0.0141174
438		SIGLEC9	ENSG00000129450	-1.45523	0.000364978	0.014254
439		C5orf56	ENSG00000197536	-1.02836	0.000368496	0.0143166
440		TLR1	ENSG00000174125	-1.32005	0.00036855	0.0143166
441		SELL	ENSG00000188404	-2.1003	0.000369344	0.0143166
442		PSTPIP1	ENSG00000140368	-1.521	0.000369774	0.0143166
443		IFFO1	ENSG00000010295	-1.10074	0.000382047	0.0147599
444		EMILIN2	ENSG00000132205	-1.18254	0.00039729	0.0153157
445		BAALC	ENSG00000164929	-1.5603	0.000401721	0.0154533
446		ACSM5	ENSG00000183549	-1.65441	0.000403467	0.0154873
447		STX11	ENSG00000135604	-1.36588	0.00040986	0.0156656
448		ARL11	ENSG00000152213	-1.50468	0.000411517	0.0156954
449		C1QB	ENSG00000173369	-1.54906	0.000424422	0.0161533
450		ITGB2	ENSG00000160255	-1.45196	0.000429041	0.01626
451		CYBB	ENSG00000165168	-1.65344	0.000430793	0.016292
452		APOBR	ENSG00000184730	-1.31074	0.000436372	0.0164481
453		B3GNT3	ENSG00000179913	2.64644	0.000437168	0.0164481
454		C9orf47	ENSG00000186354	-1.58571	0.000437674	0.0164481
455		ZNF560	ENSG00000198028	-2.51527	0.000439964	0.0164996
456		RENBP	ENSG00000102032	-1.3052	0.000444433	0.0166324
457		SNX20	ENSG00000167208	-1.60924	0.00044583	0.0166499
458		PTPRO	ENSG00000151490	-1.46763	0.000447434	0.0166751
459		LILRA2	ENSG00000239998	-1.6379	0.000451551	0.0167936
460		AL133352.1	ENSG00000255339	-1.58842	0.000458734	0.0170012
461		VMO1	ENSG00000182853	-1.45658	0.00045903	0.0170012
462		ASTL	ENSG00000188886	-2.00283	0.000461274	0.0170491
463		SH2D1B	ENSG00000198574	-1.78455	0.000466985	0.0171893
464		CMBL	ENSG00000164237	1.86006	0.000468729	0.0172181
465		SSC4D	ENSG00000146700	-1.39255	0.000474935	0.017402
466		GRK3	ENSG00000100077	-1.19135	0.000475676	0.017402
467		ZNF80	ENSG00000174255	-2.29343	0.000479907	0.017521
468		LYL1	ENSG00000104903	-1.44597	0.000483601	0.01762
469		FRMD4A	ENSG00000151474	-1.07707	0.000486761	0.0176992
470		CLEC2D	ENSG00000069493	-1.60567	0.000498711	0.0180638
471		HTRA4	ENSG00000169495	-1.79702	0.000498806	0.0180638
472		SUSD3	ENSG00000157303	-1.61136	0.000507986	0.0183592
473		SH2D3C	ENSG00000095370	-1.22352	0.000511676	0.0184278
474		ARHGAP45	ENSG00000180448	-1.30957	0.000511939	0.0184278
475		CRTAC1	ENSG00000095713	-1.87884	0.000521706	0.0187417
476		OLR1	ENSG00000173391	-1.95429	0.000526152	0.0188636
477		SYNE3	ENSG00000176438	-1.36292	0.000530661	0.0189873
478		PIK3AP1	ENSG00000155629	-1.42801	0.000534977	0.0191036
479		LIPE	ENSG00000079435	-1.54364	0.000548044	0.0195117
480		CDH23	ENSG00000107736	-1.28825	0.000548584	0.0195117
481		SOD2	ENSG00000112096	-1.2417	0.000549755	0.0195147
482		HLA-DQA2	ENSG00000237541	-2.05735	0.000556511	0.0197154
483		NLRP4	ENSG00000160505	-3.17934	0.000565193	0.0198864
484		CAMK1D	ENSG00000183049	-1.30482	0.000566143	0.0198864
485		CCL4L2	ENSG00000276070	-1.76389	0.00056668	0.0198864
486		CD84	ENSG00000066294	-1.64253	0.000566882	0.0198864
487		IL2RB	ENSG00000100385	-1.54812	0.000572343	0.0200387
488		CCDC88B	ENSG00000168071	-1.3278	0.000577861	0.0201799
489		IL15	ENSG00000164136	-1.00596	0.000588545	0.0204858
490		C1QC	ENSG00000159189	-1.45559	0.000590826	0.0204858
491		ABCA12	ENSG00000144452	3.93505	0.000595383	0.0206039
492		RELT	ENSG00000054967	-1.14852	0.000598363	0.0206672
493		TP53INP1	ENSG00000164938	-1.09152	0.000602407	0.020727
494		C19orf38	ENSG00000214212	-1.42718	0.000616758	0.0211801
495		DOK2	ENSG00000147443	-1.38134	0.000622898	0.0213017
496		RNF144B	ENSG00000137393	-1.06698	0.000624576	0.0213017
497		ARHGDIB	ENSG00000111348	-1.12799	0.000625421	0.0213017
498		ALS2CR12	ENSG00000155749	-1.26044	0.00062624	0.0213017
499		TMEM110-MUSTN1	ENSG00000248592	-1.25722	0.000629805	0.0213823
500		GCSAM	ENSG00000174500	-1.57297	0.000636473	0.0215679
501		KLF12	ENSG00000118922	-1.15162	0.000646664	0.0218719
502		CBLN3	ENSG00000139899	-1.14138	0.000650387	0.0219151
503		HLA-DOA	ENSG00000204252	-1.55484	0.000661331	0.0222004
504		SLC7A10	ENSG00000130876	-2.99771	0.000663704	0.0222384
505		CR1L	ENSG00000197721	-1.99876	0.000666441	0.0222885
506		CERKL	ENSG00000188452	-1.3825	0.000669673	0.0223549
507		LCP2	ENSG00000043462	-1.33291	0.000672158	0.0223737
508		NCF2	ENSG00000116701	-1.39391	0.000672734	0.0223737
509		PREX1	ENSG00000124126	-1.22374	0.000686315	0.0227719
510		ARHGAP15	ENSG00000075884	-1.56867	0.000687249	0.0227719
511		GRAPL	ENSG00000189152	-1.93405	0.000691093	0.0228571
512		SFMBT2	ENSG00000198879	-1.24332	0.000696452	0.0229919
513		TTN	ENSG00000155657	-1.17963	0.0007057	0.0232544
514		TSPAN1	ENSG00000117472	2.8531	0.000707769	0.0232798
515		GPR174	ENSG00000147138	-2.13016	0.000710649	0.0233317
516		GZMH	ENSG00000100450	-1.75344	0.000715853	0.0234168
517		FXYD3	ENSG00000089356	3.02658	0.00071743	0.0234256
518		PGLYRP1	ENSG00000008438	-1.8299	0.000725642	0.0236507
519		GFRA2	ENSG00000168546	-1.70112	0.000728659	0.0237059
520		VPREB3	ENSG00000128218	-2.67682	0.000731002	0.023739
521		PRAM1	ENSG00000133246	-1.47161	0.000751418	0.0243234
522		RASGRP1	ENSG00000172575	-1.5401	0.00075171	0.0243234
523		DPEP3	ENSG00000141096	-2.07307	0.000757083	0.0244322
524		ZNF578	ENSG00000258405	-1.42922	0.000778435	0.0249182
525		ADRA1D	ENSG00000171873	-1.82132	0.000781019	0.0249564
526		SLFN14	ENSG00000236320	-2.21556	0.000783743	0.0249989
527		MYBPC3	ENSG00000134571	-1.62153	0.000790445	0.0251679
528		APOE	ENSG00000130203	-1.77048	0.000794185	0.0252421
529		P2RY12	ENSG00000169313	-1.85196	0.000797247	0.0252946
530		S1PR5	ENSG00000180739	-1.61995	0.000807196	0.0255199
531		CD83	ENSG00000112149	-1.39445	0.000809812	0.0255576
532		TYROBP	ENSG00000011600	-1.31703	0.000811496	0.0255657
533		NUGGC	ENSG00000189233	-1.96206	0.000826968	0.0259619
534		PLEKHO1	ENSG00000023902	-1.15988	0.000828603	0.0259677
535		TOB1	ENSG00000141232	1.52404	0.000831515	0.0260135
536		PPP1R14D	ENSG00000166143	4.06682	0.000834123	0.0260496
537		POU2AF1	ENSG00000110777	-2.14152	0.000847951	0.0263533
538		APOC1	ENSG00000130208	-1.76297	0.000849112	0.0263533
539		TNFSF8	ENSG00000106952	-1.89676	0.000849726	0.0263533
540		LAT	ENSG00000213658	-1.42981	0.000857237	0.0264914
541		FCGR2B	ENSG00000072694	-1.56509	0.000857246	0.0264914
542		GMFG	ENSG00000130755	-1.31923	0.000858614	0.0264914
543		TM4SF19-TCTEX1D2	ENSG00000273331	-2.08712	0.000866291	0.0266823
544		SPATA21	ENSG00000187144	-2.04558	0.00087298	0.0268423
545		ITGA2B	ENSG00000005961	-1.48563	0.000880769	0.0270354
546		DTHD1	ENSG00000197057	-2.1167	0.000886876	0.0271299
547		NIN	ENSG00000100503	-1.02852	0.000903431	0.0274956
548		ZIC2	ENSG00000043355	7.84554	0.000905893	0.0275238
549		RASGRP4	ENSG00000171777	-1.31347	0.000912553	0.0276792
550		STYK1	ENSG00000060140	2.69232	0.000935115	0.0283157
551		ICAM3	ENSG00000076662	-1.85432	0.000938337	0.0283371
552		ZNF154	ENSG00000179909	-1.24301	0.000938983	0.0283371
553		IL18BP	ENSG00000137496	-1.08292	0.000946371	0.0285089
554		OXER1	ENSG00000162881	-1.23837	0.0009488	0.0285089
555		NUP210	ENSG00000132182	-1.01738	0.000956088	0.0286144
556		IL13	ENSG00000169194	-2.23428	0.000956156	0.0286144
557		AOAH	ENSG00000136250	-1.58291	0.000975663	0.0291496
558		HCST	ENSG00000126264	-1.42723	0.000979974	0.0291579
559		PLIN2	ENSG00000147872	-1.29511	0.000980823	0.0291579
560		ZNF736	ENSG00000234444	-1.12698	0.000993164	0.0294759
561		CXorf65	ENSG00000204165	-1.85934	0.00100266	0.0296228
562		AQP9	ENSG00000103569	-1.83978	0.00100307	0.0296228
563		CD4	ENSG00000010610	-1.30759	0.00100484	0.0296262
564		KCNIP2	ENSG00000120049	-1.592	0.00102815	0.0302636
565		TMEM26	ENSG00000196932	-1.3444	0.00104008	0.0305648
566		NLRP12	ENSG00000142405	-1.49364	0.00105695	0.0310096
567		TNMD	ENSG00000000005	-2.86505	0.00108247	0.0315812
568		SLC7A11	ENSG00000151012	2.8341	0.00108333	0.0315812
569		C10orf128	ENSG00000204161	-1.27572	0.00109059	0.0317369
570		P2RY10	ENSG00000078589	-2.04209	0.00109901	0.0319301
571		SLC25A45	ENSG00000162241	-1.17427	0.00110376	0.0320162
572		ARHGAP28	ENSG00000088756	-1.45579	0.00111336	0.0322425
573		BTNL2	ENSG00000204290	-2.48342	0.00111983	0.0323776
574		KLRG1	ENSG00000139187	-1.45332	0.00112551	0.0324894
575		C1QA	ENSG00000173372	-1.36271	0.00113133	0.0326048
576		RUNX3	ENSG00000020633	-1.52461	0.00113916	0.0327779
577		ZNF486	ENSG00000256229	-1.48518	0.00115101	0.0330538
578		DNAH1	ENSG00000114841	-1.1106	0.00115244	0.0330538
579		RBP7	ENSG00000162444	-1.5477	0.0011573	0.0331402
580		PXT1	ENSG00000179165	-1.48745	0.00116166	0.0331752
581		LYPD1	ENSG00000150551	-1.77812	0.00116407	0.0331752
582		SH3TC2	ENSG00000169247	2.59547	0.00116853	0.0332492
583		HIST1H2BD	ENSG00000158373	2.38747	0.00117223	0.033277
584		JPH1	ENSG00000104369	2.5087	0.00117457	0.033277
585		CSF1R	ENSG00000182578	-1.33919	0.00117507	0.033277
586		CD300LG	ENSG00000161649	-2.55418	0.00118426	0.0334844
587		SPN	ENSG00000197471	-1.49088	0.00118626	0.033488
588		CHRNA5	ENSG00000169684	2.4603	0.00118884	0.033508
589		C2orf70	ENSG00000173557	3.24643	0.00119489	0.0336258
590		CD300E	ENSG00000186407	-1.75981	0.0012069	0.0338573
591		LIPF	ENSG00000182333	-3.67429	0.00122273	0.0342481
592		IL16	ENSG00000172349	-1.55913	0.00122888	0.034313
593		LINC00854	ENSG00000236383	-1.07077	0.00124001	0.0345162
594		KIF21B	ENSG00000116852	-1.24099	0.00124325	0.0345353
595		TDRD10	ENSG00000163239	-1.40185	0.00124455	0.0345353
596		C1QTNF9B	ENSG00000205863	-1.76097	0.00125807	0.0348495
597		IGSF6	ENSG00000140749	-1.37742	0.00126271	0.0348772
598		STX16-NPEPL1	ENSG00000254995	-1.42764	0.00127063	0.0350421
599		KCNK1	ENSG00000135750	2.07028	0.00128499	0.0353835
600		LTA	ENSG00000226979	-1.86146	0.00130556	0.035895
601		ABCB4	ENSG00000005471	-1.50658	0.00132244	0.0363032
602		ETS1	ENSG00000134954	-1.10942	0.00133041	0.0364663
603		CKMT1A	ENSG00000223572	2.59294	0.00133977	0.0366669
604		VCAM1	ENSG00000162692	-1.4717	0.00135016	0.0367827
605		SPDEF	ENSG00000124664	4.01786	0.00135263	0.036794
606		COL19A1	ENSG00000082293	-2.52654	0.0013671	0.0371314
607		OPRL1	ENSG00000125510	-1.11071	0.00137246	0.0371726
608		IL12A	ENSG00000168811	-1.23722	0.00137981	0.0373069
609		MYBPH	ENSG00000133055	-1.645	0.00139199	0.0375795
610		EBI3	ENSG00000105246	-1.55373	0.00141515	0.0379902
611		SP110	ENSG00000135899	-1.0454	0.00141568	0.0379902
612		FASLG	ENSG00000117560	-1.59887	0.00141908	0.0380245
613		CARD9	ENSG00000187796	-1.242	0.00142832	0.0381603
614		TLCD1	ENSG00000160606	1.66054	0.00143114	0.0381603
615		MUC13	ENSG00000173702	3.64633	0.00143266	0.0381603
616		FCER1G	ENSG00000158869	-1.28938	0.00143911	0.0382753
617		FAM153A	ENSG00000170074	-2.00988	0.00147028	0.0389886
618		SLC15A3	ENSG00000110446	-1.10074	0.00147028	0.0389886
619		MEFV	ENSG00000103313	-1.62934	0.00151312	0.0400653
620		AGER	ENSG00000204305	-1.23168	0.0015291	0.0404286
621		HIST2H2BE	ENSG00000184678	2.19366	0.00154175	0.0406289
622		TACC2	ENSG00000138162	1.41716	0.00155437	0.0407959
623		AGR2	ENSG00000106541	4.19851	0.00156057	0.0408987
624		RFX4	ENSG00000111783	-1.86564	0.00157253	0.0410921
625		SYK	ENSG00000165025	-1.00517	0.00158547	0.0413107
626		TRPV2	ENSG00000187688	-1.08886	0.00158551	0.0413107
627		SLC16A6	ENSG00000108932	-1.34243	0.00159521	0.0414594
628		CD300C	ENSG00000167850	-1.36553	0.00159808	0.0414594
629		IQANK1	ENSG00000203499	2.23144	0.00159815	0.0414594
630		LYVE1	ENSG00000133800	-1.77362	0.00160094	0.0414718
631		ARHGEF6	ENSG00000129675	-1.22505	0.00161457	0.0417645
632		C2orf54	ENSG00000172478	3.02506	0.00161847	0.041805
633		CCL4	ENSG00000275302	-1.47069	0.00162791	0.0419884
634		STK17B	ENSG00000081320	-1.11712	0.00163141	0.0420183
635		TOX3	ENSG00000103460	2.25723	0.00164831	0.0423317
636		NEURL3	ENSG00000163121	-1.89993	0.00165193	0.0423642
637		FAM153C	ENSG00000204677	-2.0636	0.00165505	0.0423836
638		TNFAIP3	ENSG00000118503	-1.17493	0.00165922	0.0424297
639		DPPA4	ENSG00000121570	-1.90798	0.00167722	0.0428288
640		STEAP2	ENSG00000157214	1.32229	0.001691	0.0430579
641		S1PR4	ENSG00000125910	-1.58155	0.00171953	0.0437225
642		IL27	ENSG00000197272	-1.60219	0.00172346	0.0437602
643		MYCT1	ENSG00000120279	-1.19074	0.00172992	0.0438621
644		ABHD17C	ENSG00000136379	2.17297	0.00179345	0.0452808
645		GNG7	ENSG00000176533	-1.47399	0.00180704	0.0455596
646		FYB	ENSG00000082074	-1.50047	0.00183782	0.0462707
647		SIRPD	ENSG00000125900	-1.866	0.00184136	0.0462948
648		MANSC1	ENSG00000111261	1.27879	0.00184679	0.0463664
649		CD247	ENSG00000198821	-1.57839	0.00186114	0.0466613
650		EPHB3	ENSG00000182580	2.32306	0.00191532	0.0479526
651		PSCA	ENSG00000167653	6.52648	0.00192434	0.0481113
652		MLPH	ENSG00000115648	2.22972	0.00193152	0.0482235
653		ALOX5AP	ENSG00000132965	-1.3071	0.00193906	0.0482771
654		P2RX2	ENSG00000187848	-2.03903	0.00196125	0.048762
655		AFF3	ENSG00000144218	-1.83301	0.00196769	0.0488543
656		NETO1	ENSG00000166342	-2.06955	0.001979	0.0490672
657		P2RY8	ENSG00000182162	-1.55359	0.00199351	0.0493587
658		TNF	ENSG00000232810	-1.6384	0.00202476	0.0499607
659		KRT36	ENSG00000126337	-1.61737	0.00203077	0.0499607
660		NQO1	ENSG00000181019	2.30451	0.00203176	0.0499607
661		CAPN8	ENSG00000203697	3.63779	0.00205392	0.0504364
662		PRCD	ENSG00000214140	-1.29532	0.002079	0.0509824
663		CPAMD8	ENSG00000160111	-1.27326	0.00209564	0.0513202
664		APOC2	ENSG00000234906	-1.55525	0.00210248	0.0514174
665		LILRB3	ENSG00000204577	-1.27919	0.00212459	0.0518875
666		CXorf21	ENSG00000120280	-1.43298	0.00213827	0.0521505
667		FAM159A	ENSG00000182183	-1.62932	0.00214503	0.0522443
668		CCL3	ENSG00000277632	-1.48992	0.00215902	0.0525137
669		PLEKHA6	ENSG00000143850	1.48988	0.00216372	0.0525567
670		CAMK2N1	ENSG00000162545	1.41929	0.00218098	0.0529043
671		HIST1H2BC	ENSG00000180596	2.62695	0.00218454	0.0529191
672		ANKLE1	ENSG00000160117	-1.44892	0.00219961	0.0532121
673		SLC2A6	ENSG00000160326	-1.12344	0.00220588	0.053292
674		CRB2	ENSG00000148204	-1.88547	0.00226152	0.0545625
675		ERN2	ENSG00000134398	3.82012	0.00227905	0.0548908
676		NABP1	ENSG00000173559	-1.07708	0.00228125	0.0548908
677		PAPLN	ENSG00000100767	-1.23722	0.00228908	0.0550055
678		TCF21	ENSG00000118526	-1.27121	0.00230514	0.0553173
679		CD74	ENSG00000019582	-1.09665	0.00232181	0.0556428
680		BAIAP2L2	ENSG00000128298	2.88063	0.00233525	0.0558863
681		PLA2G4C	ENSG00000105499	-1.05979	0.00233821	0.0558863
682		LRRC1	ENSG00000137269	1.03988	0.00234315	0.0559298
683		GSDMC	ENSG00000147697	-1.95829	0.00236032	0.056243
684		SLC4A11	ENSG00000088836	2.58788	0.00236255	0.056243
685		TREM2	ENSG00000095970	-1.37235	0.00237491	0.0564624
686		ECT2	ENSG00000114346	1.63241	0.00239184	0.0567896
687		ADA2	ENSG00000093072	-1.3686	0.00243998	0.0577796
688		PGLYRP4	ENSG00000163218	-2.20402	0.00245517	0.0580625
689		CKMT1B	ENSG00000237289	2.53541	0.00246035	0.0581084
690		SMAGP	ENSG00000170545	1.62147	0.00246999	0.0582368
691		TTC22	ENSG00000006555	1.35468	0.00249112	0.0584491
692		ZMAT1	ENSG00000166432	-1.39766	0.00253319	0.0592047
693		PILRA	ENSG00000085514	-1.24726	0.00254692	0.0594481
694		EAF2	ENSG00000145088	-1.04186	0.00257852	0.0599515
695		LRRC66	ENSG00000188993	3.32929	0.00260417	0.0603912
696		CORO2A	ENSG00000106789	1.91626	0.00261812	0.0604798
697		FIBCD1	ENSG00000130720	5.08333	0.00264421	0.0610039
698		GH1	ENSG00000259384	-2.17233	0.00265414	0.0611543
699		FSTL3	ENSG00000070404	-1.28182	0.00268091	0.0616661
700		CPNE5	ENSG00000124772	-1.2894	0.00270681	0.0621285
701		IGFLR1	ENSG00000126246	-1.2676	0.00271543	0.0621669
702		CDC42BPA	ENSG00000143776	1.03984	0.00272352	0.0622726
703		LILRB4	ENSG00000186818	-1.39455	0.00275923	0.0628938
704		S100A5	ENSG00000196420	2.28824	0.00276005	0.0628938
705		DCDC2	ENSG00000146038	-1.68866	0.00277097	0.0629561
706		AP000295.1	ENSG00000249624	-1.7159	0.00278282	0.0630655
707		ADGRE2	ENSG00000127507	-1.32117	0.00283602	0.06419
708		FMNL1	ENSG00000184922	-1.10634	0.00284062	0.0642131
709		SEC31B	ENSG00000075826	-1.27566	0.00284698	0.0642759
710		MMP10	ENSG00000166670	-1.83657	0.00294194	0.0662529
711		C19orf35	ENSG00000188305	-1.41467	0.00297394	0.0668056
712		FBXO40	ENSG00000163833	-1.99852	0.00298707	0.0669922
713		CEACAM3	ENSG00000170956	-1.47792	0.00298972	0.0669922
714		ZNF488	ENSG00000265763	3.09556	0.00300426	0.0672339
715		GPRC5D	ENSG00000111291	2.59336	0.00301811	0.0674597
716		GPR31	ENSG00000120436	-2.02	0.00303289	0.0677056
717		CDS1	ENSG00000163624	1.37037	0.00304897	0.0679798
718		APOC4-APOC2	ENSG00000224916	-1.72272	0.00306822	0.068324
719		GP1BA	ENSG00000185245	-1.79496	0.00307506	0.0683914
720		IGSF23	ENSG00000216588	-1.71457	0.00312523	0.0692496
721		HR	ENSG00000168453	2.19239	0.00319369	0.070505
722		HIF3A	ENSG00000124440	-1.44274	0.00321031	0.0707847
723		PLIN4	ENSG00000167676	-2.23275	0.00321659	0.0708045
724		IRF4	ENSG00000137265	-1.79133	0.0032191	0.0708045
725		PYGB	ENSG00000100994	1.55693	0.00324311	0.0711578
726		IFI30	ENSG00000216490	-1.20035	0.00327271	0.0717197
727		MUC5B	ENSG00000117983	4.89489	0.00332584	0.0726175
728		GPIHBP1	ENSG00000277494	-1.38098	0.00336909	0.0733831
729		CRABP1	ENSG00000166426	-2.05862	0.00337576	0.0734391
730		PPP2R2C	ENSG00000074211	3.77295	0.00339257	0.0737154
731		GIMAP4	ENSG00000133574	-1.16514	0.00341711	0.0741588
732		TMEM45B	ENSG00000151715	2.38121	0.0034302	0.0743528
733		SIM2	ENSG00000159263	2.6403	0.00345202	0.0747354
734		LRRC31	ENSG00000114248	5.31777	0.00347602	0.0750699
735		MNDA	ENSG00000163563	-1.38671	0.00347942	0.0750699
736		IQGAP3	ENSG00000183856	2.28093	0.00348004	0.0750699
737		ZNF730	ENSG00000183850	-1.31603	0.00348558	0.0750991
738		LINGO3	ENSG00000220008	-1.94671	0.00355279	0.0764553
739		HTR1D	ENSG00000179546	2.72083	0.00358929	0.0770558
740		OTOA	ENSG00000155719	-1.41886	0.0035961	0.0771097
741		MISP	ENSG00000099812	2.27451	0.00362298	0.0775007
742		GFPT1	ENSG00000198380	1.01066	0.00365941	0.0781867
743		CCR1	ENSG00000163823	-1.29829	0.00367095	0.0781878
744		ZNF257	ENSG00000197134	-1.4816	0.00368678	0.0783977
745		PYHIN1	ENSG00000163564	-1.67769	0.00370372	0.0786646
746		CD3G	ENSG00000160654	-1.60992	0.00370922	0.0786882
747		GPR17	ENSG00000144230	-1.47501	0.00371879	0.078798
748		AICDA	ENSG00000111732	-2.23926	0.00374175	0.0791524
749		SOAT2	ENSG00000167780	-1.64193	0.00374435	0.0791524
750		PTPN22	ENSG00000134242	-1.22825	0.00376148	0.0793666
751		HSF5	ENSG00000176160	-1.88986	0.00376334	0.0793666
752		ZNF804A	ENSG00000170396	-1.34007	0.00377185	0.0794527
753		STARD9	ENSG00000159433	-1.03846	0.00378458	0.0796272
754		RGS18	ENSG00000150681	-1.47813	0.00379136	0.0796708
755		SEL1L2	ENSG00000101251	-1.73364	0.00379805	0.0796708
756		RTP5	ENSG00000188011	-2.12868	0.00385445	0.0805955
757		PPM1K	ENSG00000163644	-1.1219	0.00385731	0.0805955
758		LRRC55	ENSG00000183908	-1.66495	0.00385758	0.0805955
759		CLRN3	ENSG00000180745	3.68733	0.00386512	0.0806591
760		FCGR3A	ENSG00000203747	-1.3685	0.0039018	0.0813298
761		CD86	ENSG00000114013	-1.23858	0.00394862	0.0819248
762		ZNF43	ENSG00000198521	-1.06916	0.00395351	0.0819313
763		RNASE6	ENSG00000169413	-1.28757	0.00396139	0.0819999
764		PCDH1	ENSG00000156453	1.38032	0.00398449	0.0822881
765		ZBTB32	ENSG00000011590	-1.36458	0.00400167	0.0825477
766		CLEC12B	ENSG00000256660	-1.76983	0.00401019	0.0826284
767		IL21R	ENSG00000103522	-1.53531	0.00402031	0.0826905
768		HAVCR2	ENSG00000135077	-1.20216	0.00402243	0.0826905
769		CYP27A1	ENSG00000135929	-1.03766	0.004058	0.0831358
770		RIN1	ENSG00000174791	1.425	0.0040666	0.0832167
771		FAM83E	ENSG00000105523	2.5892	0.00409387	0.083489
772		LEP	ENSG00000174697	-2.64381	0.00410619	0.0836275
773		GLIPR2	ENSG00000122694	-1.07457	0.00411558	0.0836275
774		ALG1L	ENSG00000189366	3.14343	0.00411574	0.0836275
775		AHSP	ENSG00000169877	-1.92624	0.00412024	0.0836275
776		HLA-DPB1	ENSG00000223865	-1.14619	0.00415111	0.0839343
777		SHISA8	ENSG00000234965	-2.36424	0.00415349	0.0839343
778		UCP2	ENSG00000175567	-1.12761	0.00415785	0.0839343
779		NUP62CL	ENSG00000198088	1.64087	0.00416358	0.0839553
780		GIMAP6	ENSG00000133561	-1.24557	0.00417947	0.0841812
781		ALPP	ENSG00000163283	8.14261	0.00418501	0.084198
782		DOCK11	ENSG00000147251	-1.08818	0.0042557	0.0855243
783		ABCD2	ENSG00000173208	-1.61189	0.00427698	0.0857705
784		ANKRD55	ENSG00000164512	-1.74691	0.00427752	0.0857705
785		CNNM1	ENSG00000119946	2.38682	0.00428365	0.0857975
786		GRIN2B	ENSG00000273079	-1.66668	0.00435617	0.0865677
787		PPP1R36	ENSG00000165807	1.63028	0.00436397	0.0865677
788		EMP2	ENSG00000213853	1.18157	0.00436557	0.0865677
789		DMBT1	ENSG00000187908	5.22978	0.00442656	0.0874867
790		PABPN1L	ENSG00000205022	-2.03813	0.00443209	0.0874997
791		CNTFR	ENSG00000122756	-2.06965	0.00444002	0.0875597
792		GZMM	ENSG00000197540	-1.56853	0.00445214	0.0877023
793		TUBAL3	ENSG00000178462	4.31902	0.00449898	0.0884917
794		IRF9	ENSG00000213928	-1.06024	0.00450209	0.0884917
795		TIFAB	ENSG00000255833	-1.75211	0.0045261	0.0886721
796		CD300LF	ENSG00000186074	-1.34232	0.00456548	0.0893458
797		CEBPE	ENSG00000092067	-1.50986	0.00459151	0.0897572
798		LAMA3	ENSG00000053747	2.32965	0.00460575	0.0898521
799		MTRNR2L3	ENSG00000256222	-1.47917	0.00460657	0.0898521
800		ESRP1	ENSG00000104413	1.57304	0.0046114	0.0898521
801		MCEMP1	ENSG00000183019	-1.90293	0.0046197	0.0899162
802		AC134669.2	ENSG00000265118	-1.59133	0.00466968	0.0904881
803		FGFBP1	ENSG00000137440	4.4661	0.00467176	0.0904881
804		STX1A	ENSG00000106089	1.83267	0.00467231	0.0904881
805		HLA-DRA	ENSG00000204287	-1.19373	0.00467433	0.0904881
806		HLA-DPA1	ENSG00000231389	-1.22622	0.00470762	0.0909362
807		ANKS4B	ENSG00000175311	3.16216	0.00471991	0.0910754
808		TMEM156	ENSG00000121895	-1.53391	0.00475932	0.0915933
809		AKAP7	ENSG00000118507	-1.44053	0.00476139	0.0915933
810		AKR1C1	ENSG00000187134	-1.4576	0.00476208	0.0915933
811		SPACA4	ENSG00000177202	3.10523	0.00477502	0.0917438
812		ATP6V0D2	ENSG00000147614	-1.34193	0.0048208	0.0924254
813		EXPH5	ENSG00000110723	1.34919	0.00483303	0.0925401
814		HRASLS2	ENSG00000133328	3.79492	0.00483711	0.0925401
815		CAPN5	ENSG00000149260	1.92652	0.00484892	0.092667
816		VAV3	ENSG00000134215	-1.4038	0.00487419	0.0930508
817		SIRPG	ENSG00000089012	-1.60078	0.00489068	0.0932152
818		ZNF676	ENSG00000196109	-1.37335	0.0048932	0.0932152
819		DDC	ENSG00000132437	4.81236	0.00490319	0.0933063
820		TRIM10	ENSG00000204613	2.66516	0.0049122	0.0933786
821		AKAP1	ENSG00000121057	1.04693	0.00494854	0.0939698
822		SAGE1	ENSG00000181433	-2.13007	0.00496472	0.0941773
823		CFAP65	ENSG00000181378	3.44803	0.00500236	0.0945176
824		PIK3CG	ENSG00000105851	-1.39014	0.00500932	0.0945233
825		RBP5	ENSG00000139194	-1.20844	0.00501519	0.0945345
826		ICAM1	ENSG00000090339	-1.12899	0.00502201	0.0945636
827		RASSF2	ENSG00000101265	-1.21354	0.00503068	0.094611
828		CACNG3	ENSG00000006116	-2.13022	0.00508399	0.0952395
829		ANXA2R	ENSG00000177721	-1.25828	0.00509466	0.0952395
830		NEK2	ENSG00000117650	1.95291	0.00513927	0.0959651
831		CLEC4D	ENSG00000166527	-1.6414	0.0051483	0.0960338
832		ETV4	ENSG00000175832	2.07689	0.00516287	0.0961054
833		UGT3A2	ENSG00000168671	-1.6318	0.00518562	0.096197
834		ZSCAN5B	ENSG00000197213	-1.50984	0.00518725	0.096197
835		PCOLCE2	ENSG00000163710	-1.52743	0.00519061	0.096197
836		ZIK1	ENSG00000171649	-1.15522	0.00519455	0.096197
837		KRT12	ENSG00000187242	-2.12821	0.00519583	0.096197
838		CCDC178	ENSG00000166960	-1.57449	0.00521305	0.096197
839		ATP2C2	ENSG00000064270	2.22262	0.0052174	0.096197
840		VENTX	ENSG00000151650	-1.21082	0.00522089	0.096197
841		CD38	ENSG00000004468	-1.5571	0.00522145	0.096197
842		WIPF1	ENSG00000115935	-1.01648	0.00525964	0.0968011
843		TNFRSF19	ENSG00000127863	-1.19175	0.00531787	0.0974726
844		IPCEF1	ENSG00000074706	-1.27486	0.00532806	0.0975596
845		PLIN1	ENSG00000166819	-2.2852	0.00534001	0.0976786
846		GYPC	ENSG00000136732	-1.03448	0.00534934	0.0977495
847		SGCG	ENSG00000102683	-1.55375	0.00536728	0.0979278
848		HLA-DMA	ENSG00000204257	-1.02013	0.00537303	0.0979278
849		AC006254.1	ENSG00000243696	-1.25947	0.00538002	0.0979278
850		CCDC180	ENSG00000197816	-1.09848	0.00541002	0.0982811
851		BAIAP2	ENSG00000175866	1.31131	0.00541681	0.0982811
852		ACP5	ENSG00000102575	-1.21225	0.00549768	0.0994464
853		TUBB4A	ENSG00000104833	-1.73212	0.00551255	0.0996148
854		SEMA4G	ENSG00000095539	1.82089	0.00552391	0.0996911
855		BEND5	ENSG00000162373	-1.13598	0.00552789	0.0996911
856		OTX1	ENSG00000115507	2.13466	0.00560125	0.100426
857		CCDC39	ENSG00000145075	-1.05735	0.00560228	0.100426
858		FCGR1B	ENSG00000198019	-1.26166	0.0056136	0.100529
859		MIA	ENSG00000261857	4.13418	0.00564942	0.101069
860		FCRLB	ENSG00000162746	-1.03532	0.00566251	0.101202
861		ZNF671	ENSG00000083814	-1.01967	0.00567099	0.101253
862		TIGIT	ENSG00000181847	-1.618	0.00573663	0.10212
863		CROCC2	ENSG00000226321	-1.95911	0.00583876	0.103527
864		UBE2T	ENSG00000077152	1.41007	0.00587323	0.103932
865		TMEM105	ENSG00000185332	2.6046	0.00593875	0.104885
866		MEX3A	ENSG00000254726	-1.03062	0.00598713	0.105635
867		USP44	ENSG00000136014	-1.29795	0.00601892	0.1059
868		CA13	ENSG00000185015	1.43191	0.00601988	0.1059
869		STAT4	ENSG00000138378	-1.22299	0.00604319	0.106206
870		CD1C	ENSG00000158481	-1.59319	0.00613984	0.107693
871		PNOC	ENSG00000168081	-1.6513	0.00618342	0.108147
872		CLEC1B	ENSG00000165682	-1.66077	0.00618493	0.108147
873		CEACAM4	ENSG00000105352	-1.43602	0.00619149	0.108147
874		AQP5	ENSG00000161798	4.1243	0.00620314	0.108147
875		ARHGEF16	ENSG00000130762	1.59142	0.00620792	0.108147
876		ELOVL6	ENSG00000170522	1.31356	0.00622139	0.108276
877		CRX	ENSG00000105392	-2.11245	0.00625324	0.108521
878		CDC6	ENSG00000094804	1.58898	0.00626707	0.108649
879		UBXN10	ENSG00000162543	1.72842	0.00629351	0.108833
880		SLC24A4	ENSG00000140090	-1.32417	0.00630199	0.108834
881		SPINK5	ENSG00000133710	3.17476	0.00632183	0.109071
882		GIMAP7	ENSG00000179144	-1.3109	0.00634714	0.109343
883		GBP5	ENSG00000154451	-1.55602	0.00640792	0.110225
884		SCN10A	ENSG00000185313	-1.96877	0.00641329	0.110225
885		ANLN	ENSG00000011426	2.09475	0.00649648	0.111334
886		RHBDL1	ENSG00000103269	2.3169	0.00656087	0.112224
887		AMN	ENSG00000166126	3.04284	0.00657123	0.112269
888		OR2L13	ENSG00000196071	-2.5083	0.00662264	0.112849
889		RIBC2	ENSG00000128408	2.09394	0.00663317	0.112921
890		ENTPD8	ENSG00000188833	3.23549	0.00666925	0.113428
891		FILIP1L	ENSG00000168386	-1.04859	0.00671112	0.114032
892		AADAC	ENSG00000114771	3.70419	0.0067543	0.114657
893		PRKCI	ENSG00000163558	1.26955	0.00676247	0.114687
894		ALDH3A1	ENSG00000108602	3.88493	0.00678856	0.115021
895		CAVIN2	ENSG00000168497	-1.26073	0.0068286	0.115481
896		PLA2G4F	ENSG00000168907	2.87379	0.00684974	0.115705
897		ICA1	ENSG00000003147	1.10499	0.0068548	0.115705
898		GPSM2	ENSG00000121957	1.11739	0.00692002	0.116696
899		C5AR1	ENSG00000197405	-1.18812	0.00694862	0.116892
900		HSD17B6	ENSG00000025423	-1.32759	0.00695119	0.116892
901		MS4A6E	ENSG00000166926	-1.98356	0.00696646	0.117039
902		REPS2	ENSG00000169891	1.32381	0.006985	0.117131
903		CGN	ENSG00000143375	1.62833	0.00699839	0.117246
904		UGT8	ENSG00000174607	1.56436	0.0070124	0.11734
905		PBK	ENSG00000168078	1.78037	0.00701802	0.11734
906		SNAI3	ENSG00000185669	-1.10889	0.00702365	0.11734
907		XCL2	ENSG00000143185	-1.4482	0.0070818	0.117982
908		SYNE1	ENSG00000131018	-1.02495	0.00710599	0.118165
909		MUC1	ENSG00000185499	2.47214	0.00713312	0.118397
910		NUAK2	ENSG00000163545	-1.02161	0.00722157	0.119533
911		LAG3	ENSG00000089692	-1.28315	0.00723908	0.119712
912		ARHGAP32	ENSG00000134909	1.11078	0.00728774	0.120184
913		FOXQ1	ENSG00000164379	2.10773	0.00729929	0.120264
914		HIST1H1C	ENSG00000187837	2.01837	0.00731412	0.120376
915		CRTAM	ENSG00000109943	-1.34115	0.00733261	0.120399
916		UBQLNL	ENSG00000175518	-1.12373	0.00733434	0.120399
917		MAL2	ENSG00000147676	1.66794	0.00734471	0.120408
918		KLRB1	ENSG00000111796	-1.39992	0.00734836	0.120408
919		TULP2	ENSG00000104804	-1.2381	0.00736106	0.120506
920		FUT2	ENSG00000176920	1.91965	0.00738229	0.120744
921		PNLDC1	ENSG00000146453	-1.75027	0.00745362	0.121688
922		FAM83H	ENSG00000180921	1.50786	0.00747018	0.121848
923		TM6SF1	ENSG00000136404	-1.14894	0.00751352	0.122443
924		PLA2G7	ENSG00000146070	-1.35639	0.00752915	0.122586
925		GLIPR1	ENSG00000139278	-1.03356	0.00754374	0.122712
926		NMU	ENSG00000109255	3.53705	0.00756339	0.12292
927		CEACAM1	ENSG00000079385	1.83638	0.00768424	0.124771
928		ITK	ENSG00000113263	-1.65819	0.00769543	0.124776
929		CHRNE	ENSG00000108556	-1.18797	0.00771242	0.124776
930		OR52N2	ENSG00000180988	-1.84648	0.00771984	0.124776
931		RIPOR3	ENSG00000042062	-1.18555	0.0077282	0.124776
932		C1orf228	ENSG00000198520	-1.28946	0.00776187	0.125125
933		CXCR6	ENSG00000172215	-1.38205	0.00779557	0.125556
934		TINAG	ENSG00000137251	4.67314	0.00781004	0.125637
935		BCL2A1	ENSG00000140379	-1.28962	0.00782442	0.125637
936		SLC9A2	ENSG00000115616	3.40879	0.00783354	0.125637
937		CLEC7A	ENSG00000172243	-1.19959	0.00783699	0.125637
938		CHIT1	ENSG00000133063	-1.96574	0.00783872	0.125637
939		PTH1R	ENSG00000160801	-1.00891	0.0078427	0.125637
940		TFF2	ENSG00000160181	5.43201	0.00787025	0.125857
941		C19orf84	ENSG00000262874	-1.34473	0.00791036	0.12627
942		ZPBP2	ENSG00000186075	-2.42936	0.00793387	0.126532
943		HIST1H2AC	ENSG00000180573	1.50517	0.00797706	0.126995
944		FRMD1	ENSG00000153303	-1.95497	0.00807126	0.128154
945		CHRM4	ENSG00000180720	-1.55485	0.00809211	0.128218
946		SAMSN1	ENSG00000155307	-1.23093	0.0080956	0.128218
947		SCUBE1	ENSG00000159307	-1.53925	0.00809676	0.128218
948		RASL11B	ENSG00000128045	-1.17783	0.00813307	0.128416
949		SPIRE2	ENSG00000204991	2.05001	0.00813791	0.128416
950		CXCR2	ENSG00000180871	-1.71066	0.00817255	0.128668
951		SOX17	ENSG00000164736	-1.14281	0.00818075	0.128668
952		LRRK2	ENSG00000188906	-1.22337	0.00818264	0.128668
953		CPD	ENSG00000108582	1.0164	0.00826168	0.129797
954		TSTA3	ENSG00000104522	1.45995	0.00829174	0.130156
955		PDCD1	ENSG00000188389	-1.46019	0.00830333	0.130173
956		USH1C	ENSG00000006611	1.8871	0.00830737	0.130173
957		PHACTR1	ENSG00000112137	-1.19665	0.00831942	0.130248
958		C10orf142	ENSG00000277288	-1.6958	0.00834138	0.130458
959		GZMA	ENSG00000145649	-1.25899	0.00838809	0.130638
960		SEMA3G	ENSG00000010319	-1.16472	0.00840006	0.130711
961		FLRT2	ENSG00000185070	-1.42732	0.00842133	0.130929
962		TUFT1	ENSG00000143367	1.27282	0.00846677	0.131521
963		FHDC1	ENSG00000137460	1.49768	0.00853068	0.132399
964		TMEM151A	ENSG00000179292	3.36869	0.00856035	0.132745
965		IHH	ENSG00000163501	3.59812	0.0086047	0.133317
966		C10orf105	ENSG00000214688	-1.5216	0.00864287	0.133793
967		MST1R	ENSG00000164078	2.14534	0.00870116	0.134347
968		PTK6	ENSG00000101213	2.29747	0.00874345	0.134768
969		BTN1A1	ENSG00000124557	-1.64823	0.00877254	0.1351
970		MROH6	ENSG00000204839	2.27045	0.0087835	0.135153
971		ZNF831	ENSG00000124203	-1.7586	0.00879865	0.13527
972		AKR7A3	ENSG00000162482	2.60292	0.00882947	0.135398
973		AGR3	ENSG00000173467	3.01101	0.00883683	0.135398
974		PLA2G10	ENSG00000069764	2.96705	0.00884791	0.135398
975		GLYAT	ENSG00000149124	-2.50792	0.00885575	0.135398
976		SMIM22	ENSG00000267795	1.80081	0.00885983	0.135398
977		VSIG2	ENSG00000019102	2.77625	0.00888126	0.135573
978		TLR8	ENSG00000101916	-1.46434	0.00889665	0.135573
979		OVOL2	ENSG00000125850	1.58919	0.00892307	0.13567
980		CD6	ENSG00000013725	-1.27167	0.00895459	0.136034
981		CARMIL1	ENSG00000079691	1.08587	0.00899379	0.136514
982		CLEC12A	ENSG00000172322	-1.44183	0.00904237	0.13691
983		FUT7	ENSG00000180549	-1.33285	0.00906235	0.13691
984		PI3	ENSG00000124102	3.68467	0.00906452	0.13691
985		HIST1H2BJ	ENSG00000124635	2.48245	0.0091165	0.137373
986		GALNT5	ENSG00000136542	2.61269	0.00911937	0.137373
987		MYL4	ENSG00000198336	-1.14932	0.00914437	0.137518
988		TMEM52B	ENSG00000165685	-1.38632	0.00922152	0.138562
989		TMC7	ENSG00000170537	1.80104	0.00923481	0.138646
990		GCNT7	ENSG00000124091	-1.08583	0.00926563	0.138992
991		ZNF727	ENSG00000214652	-1.36252	0.00930681	0.139493
992		SLC9A4	ENSG00000180251	5.70574	0.00932799	0.139558
993		CD101	ENSG00000134256	-1.01572	0.00933538	0.139558
994		OVOL1	ENSG00000172818	2.58757	0.00933963	0.139558
995		SLC31A2	ENSG00000136867	-1.01922	0.0093755	0.139938
996		ALPPL2	ENSG00000163286	7.46786	0.00939014	0.14004
997		LCNL1	ENSG00000214402	-1.53535	0.00940229	0.140104
998		KANK3	ENSG00000186994	-1.05172	0.00941363	0.140157
999		GALNT12	ENSG00000119514	1.58059	0.0094407	0.140443
1000		CCL3L1	ENSG00000276085	-1.44237	0.00955947	0.141739
1001		WT1	ENSG00000184937	-1.6253	0.00958009	0.141928
1002		ERMN	ENSG00000136541	-1.41646	0.00961971	0.142397
1003		RAB25	ENSG00000132698	1.64948	0.00964208	0.1425
1004		PRKAR2B	ENSG00000005249	-1.15414	0.00964291	0.1425
1005		CASS4	ENSG00000087589	-1.19522	0.00965649	0.1425
1006		FADS6	ENSG00000172782	-2.22905	0.00965843	0.1425
1007		CLEC3B	ENSG00000163815	-1.24894	0.00966894	0.142514
1008		TMEM255A	ENSG00000125355	-1.42267	0.00967533	0.142514
1009		NAIP	ENSG00000249437	-1.15882	0.00969915	0.142635
1010		TRPM2	ENSG00000142185	-1.03952	0.00969947	0.142635
1011		ITGA6	ENSG00000091409	1.31824	0.00971732	0.142781
1012		PDLIM3	ENSG00000154553	-1.15883	0.00974063	0.142889
1013		TRIM7	ENSG00000146054	2.32246	0.0097716	0.143109
1014		UBD	ENSG00000213886	-1.49127	0.00979084	0.143274
1015		RSPH1	ENSG00000160188	1.48252	0.00983465	0.143798
1016		RAB27B	ENSG00000041353	1.63183	0.00987218	0.144111
1017		ACOT11	ENSG00000162390	1.18513	0.00989078	0.144265
1018		CMTM8	ENSG00000170293	1.1498	0.0100385	0.145793
1019		ELFN2	ENSG00000166897	2.50228	0.0100443	0.145793
1020		CDH6	ENSG00000113361	-1.12884	0.0100837	0.146247
1021		FPR1	ENSG00000171051	-1.24017	0.0101386	0.146805
1022		SLC27A2	ENSG00000140284	2.23993	0.0101535	0.146902
1023		OCM	ENSG00000122543	-1.39461	0.0102316	0.147913
1024		PRAP1	ENSG00000165828	4.77144	0.0102499	0.148057
1025		SLC22A18AS	ENSG00000254827	1.83501	0.010317	0.148906
1026		FERMT1	ENSG00000101311	1.88657	0.0103455	0.149199
1027		CRYAB	ENSG00000109846	-1.20046	0.0103772	0.149362
1028		AK4	ENSG00000162433	1.80822	0.0103786	0.149362
1029		GSTO2	ENSG00000065621	1.21155	0.0103846	0.149362
1030		CALML4	ENSG00000129007	1.47763	0.0103905	0.149362
1031		LILRA6	ENSG00000244482	-1.24759	0.0103985	0.149362
1032		HIST1H2BK	ENSG00000197903	1.54301	0.0105387	0.151134
1033		FABP6	ENSG00000170231	4.36746	0.0105771	0.151414
1034		ERBB4	ENSG00000178568	-1.47821	0.0106036	0.151524
1035		SAPCD2	ENSG00000186193	1.74462	0.0106082	0.151524
1036		TRIM40	ENSG00000204614	6.07217	0.0106826	0.151981
1037		AL645941.2	ENSG00000248993	-1.56135	0.0107395	0.152428
1038		ADHFE1	ENSG00000147576	-1.01256	0.0108113	0.153016
1039		HOXA10	ENSG00000253293	3.59137	0.0108143	0.153016
1040		ATP8B4	ENSG00000104043	-1.0409	0.0108776	0.153657
1041		A2ML1	ENSG00000166535	6.77069	0.0109185	0.154114
1042		GRAMD2	ENSG00000175318	1.97713	0.0109284	0.154133
1043		RUFY4	ENSG00000188282	-1.46701	0.0109599	0.154334
1044		SHROOM1	ENSG00000164403	1.18784	0.0110617	0.155523
1045		GJB5	ENSG00000189280	3.56432	0.0111354	0.156436
1046		HS3ST5	ENSG00000249853	3.49598	0.0111507	0.156529
1047		GOLGA8B	ENSG00000215252	-1.15833	0.0112348	0.157586
1048		SLC39A4	ENSG00000147804	2.08997	0.0112936	0.157946
1049		C1orf226	ENSG00000239887	1.61651	0.0112982	0.157946
1050		ZG16B	ENSG00000162078	2.77926	0.011306	0.157946
1051		ABCA13	ENSG00000179869	2.71887	0.0113124	0.157946
1052		ART4	ENSG00000111339	-1.3804	0.0113133	0.157946
1053		UBASH3A	ENSG00000160185	-1.29918	0.0113351	0.158127
1054		KRT15	ENSG00000171346	2.65352	0.0113871	0.158245
1055		SLPI	ENSG00000124107	2.22817	0.0113875	0.158245
1056		CRIP3	ENSG00000146215	-1.50083	0.0113895	0.158245
1057		TXLNB	ENSG00000164440	-1.28931	0.0113944	0.158245
1058		TSPOAP1	ENSG00000005379	-1.13418	0.0113977	0.158245
1059		PLS1	ENSG00000120756	1.56321	0.0113991	0.158245
1060		PKP3	ENSG00000184363	1.72622	0.0114054	0.158245
1061		PPP1R1C	ENSG00000150722	1.69298	0.0114583	0.158734
1062		KLRC3	ENSG00000205810	-1.89809	0.0114731	0.158779
1063		MSR1	ENSG00000038945	-1.21237	0.0115347	0.159299
1064		MYEOV	ENSG00000172927	3.02273	0.0115456	0.159328
1065		FOXA3	ENSG00000170608	2.15101	0.0115782	0.159654
1066		TCL1A	ENSG00000100721	-2.51245	0.0115953	0.159756
1067		SH3RF2	ENSG00000156463	1.91285	0.0116034	0.159756
1068		NEBL	ENSG00000078114	1.32321	0.011666	0.160127
1069		OMG	ENSG00000126861	-1.038	0.0116756	0.160135
1070		EPHX4	ENSG00000172031	1.968	0.0117381	0.160869
1071		HIST1H4I	ENSG00000276180	1.57811	0.0117541	0.160891
1072		CCL5	ENSG00000271503	-1.21612	0.0118408	0.161807
1073		GPR84	ENSG00000139572	-1.21636	0.0118477	0.161807
1074		PPL	ENSG00000118898	1.64216	0.0118517	0.161807
1075		C6orf222	ENSG00000189325	-1.58267	0.0119292	0.162485
1076		MDS2	ENSG00000197880	-1.65245	0.0119376	0.162485
1077		XK	ENSG00000047597	2.02065	0.0120935	0.164358
1078		CD3E	ENSG00000198851	-1.38497	0.0121043	0.164379
1079		AC013470.2	ENSG00000226690	5.73467	0.0121727	0.165184
1080		TPSAB1	ENSG00000172236	1.70549	0.0121872	0.16522
1081		PRSS33	ENSG00000103355	5.33728	0.0122013	0.16522
1082		MOGAT3	ENSG00000106384	4.66816	0.012203	0.16522
1083		S100A6	ENSG00000197956	1.69711	0.0122849	0.166161
1084		SGCZ	ENSG00000185053	-1.89302	0.012291	0.166161
1085		KLF5	ENSG00000102554	1.74091	0.0123657	0.166753
1086		ABO	ENSG00000175164	2.26871	0.0123672	0.166753
1087		KIF4A	ENSG00000090889	1.43008	0.0123739	0.166753
1088		ARL14	ENSG00000179674	3.04579	0.0123814	0.166753
1089		C1orf116	ENSG00000182795	1.4439	0.0124021	0.166906
1090		C19orf33	ENSG00000167644	2.48219	0.012413	0.166929
1091		CDK5R1	ENSG00000176749	-1.2738	0.0124517	0.167323
1092		SDR16C5	ENSG00000170786	2.78033	0.0125416	0.167446
1093		MS4A8	ENSG00000166959	3.43704	0.0125445	0.167446
1094		BLNK	ENSG00000095585	-1.11439	0.0125591	0.16751
1095		THEM6	ENSG00000130193	1.21278	0.0126037	0.167901
1096		GP9	ENSG00000169704	-2.53223	0.0126525	0.168322
1097		CCND1	ENSG00000110092	1.26824	0.0126575	0.168322
1098		LILRA5	ENSG00000187116	-1.23945	0.0126802	0.1685
1099		LRP5	ENSG00000162337	1.07035	0.0127226	0.168938
1100		CHEK1	ENSG00000149554	1.00595	0.0127846	0.169284
1101		CRACR2B	ENSG00000177685	2.06165	0.0128334	0.169671
1102		STEAP1	ENSG00000164647	1.40939	0.0128454	0.169671
1103		MOK	ENSG00000080823	1.10662	0.0128626	0.169671
1104		GTSF1	ENSG00000170627	-1.34545	0.012863	0.169671
1105		CALHM3	ENSG00000183128	4.39232	0.0128884	0.169847
1106		SH2D1A	ENSG00000183918	-1.51636	0.0129007	0.169847
1107		AC068775.1	ENSG00000180574	-1.29201	0.0129265	0.170008
1108		ZNF418	ENSG00000196724	-1.00898	0.0129845	0.170311
1109		ALOXE3	ENSG00000179148	2.45455	0.0129971	0.170311
1110		UGT1A1	ENSG00000241635	5.44451	0.013045	0.170668
1111		SSTR1	ENSG00000139874	3.04806	0.0130479	0.170668
1112		LGALS12	ENSG00000133317	-1.66314	0.0130529	0.170668
1113		PTPN7	ENSG00000143851	-1.20895	0.0130878	0.170836
1114		GPR183	ENSG00000169508	-1.26458	0.0130888	0.170836
1115		DAPP1	ENSG00000070190	-1.08476	0.0131257	0.170836
1116		CSMD2	ENSG00000121904	-1.15488	0.0131325	0.170836
1117		FAM83A	ENSG00000147689	4.41898	0.0132447	0.171922
1118		EPHA2	ENSG00000142627	1.85831	0.0133537	0.172962
1119		TP73	ENSG00000078900	1.8155	0.0134492	0.174073
1120		APOBEC3H	ENSG00000100298	-1.16221	0.0134799	0.174329
1121		PLEKHG7	ENSG00000187510	-1.14003	0.0135887	0.175122
1122		SLC28A2	ENSG00000137860	4.93128	0.0136023	0.175122
1123		AQP6	ENSG00000086159	3.24676	0.0136272	0.175122
1124		VAV1	ENSG00000141968	-1.07	0.0136279	0.175122
1125		CYP7A1	ENSG00000167910	-1.44131	0.013628	0.175122
1126		DPCR1	ENSG00000168631	5.25344	0.0136912	0.175447
1127		LPCAT4	ENSG00000176454	1.57934	0.0136987	0.175447
1128		AKR1C4	ENSG00000198610	4.02169	0.0137147	0.175447
1129		AMHR2	ENSG00000135409	-1.8153	0.013722	0.175447
1130		CKS1B	ENSG00000173207	1.09021	0.0137321	0.175447
1131		UGT1A8	ENSG00000242366	3.86768	0.0137331	0.175447
1132		ZP3	ENSG00000188372	1.71024	0.0137414	0.175447
1133		GJC2	ENSG00000198835	2.37875	0.013803	0.17604
1134		PRDM12	ENSG00000130711	3.092	0.0138075	0.17604
1135		F12	ENSG00000131187	1.9982	0.0138382	0.176307
1136		SH2D4B	ENSG00000178217	-1.12614	0.0138692	0.176451
1137		MOGAT2	ENSG00000166391	4.24703	0.013907	0.176807
1138		GPR34	ENSG00000171659	-1.21717	0.0139594	0.177221
1139		CCR5	ENSG00000160791	-1.25082	0.0139984	0.177557
1140		MBOAT2	ENSG00000143797	1.32303	0.0140183	0.177557
1141		NR2F6	ENSG00000160113	1.06414	0.0140255	0.177557
1142		RNF39	ENSG00000204618	2.05765	0.0140642	0.177921
1143		LIPN	ENSG00000204020	-1.57136	0.0141968	0.179219
1144		GOLT1A	ENSG00000174567	1.88354	0.0142505	0.179618
1145		RNF43	ENSG00000108375	1.34957	0.014253	0.179618
1146		SH3BGRL2	ENSG00000198478	1.02283	0.014264	0.179618
1147		ADGRF1	ENSG00000153292	2.63835	0.014367	0.180446
1148		F5	ENSG00000198734	2.68194	0.0143745	0.180446
1149		SYN3	ENSG00000185666	-1.2582	0.0144568	0.181226
1150		TTLL12	ENSG00000100304	1.00678	0.0144756	0.181335
1151		CCNB1	ENSG00000134057	1.24001	0.0146128	0.182264
1152		UBE2C	ENSG00000175063	1.86079	0.014621	0.182264
1153		TTC6	ENSG00000139865	2.5601	0.0146608	0.182634
1154		PRSS12	ENSG00000164099	1.61993	0.0146927	0.182666
1155		UTS2B	ENSG00000188958	-1.16869	0.0146929	0.182666
1156		KCNK13	ENSG00000152315	-1.22878	0.014694	0.182666
1157		HIST3H2BB	ENSG00000196890	2.4054	0.0147382	0.182856
1158		SLC37A2	ENSG00000134955	-1.11315	0.0147461	0.182856
1159		HOXC10	ENSG00000180818	5.43163	0.0147508	0.182856
1160		TUBB2B	ENSG00000137285	-1.15356	0.0147561	0.182856
1161		FAM25A	ENSG00000188100	5.62309	0.0147603	0.182856
1162		SLC47A1	ENSG00000142494	-1.33269	0.0147924	0.183127
1163		AL357673.1	ENSG00000256407	-1.27561	0.0148421	0.183329
1164		WDR86	ENSG00000187260	-1.23173	0.014858	0.183329
1165		TBX15	ENSG00000092607	2.83575	0.0148854	0.183392
1166		EFNA3	ENSG00000143590	2.3262	0.0150365	0.184999
1167		PRR15L	ENSG00000167183	1.54432	0.0150618	0.185183
1168		HAPLN1	ENSG00000145681	3.6825	0.0151258	0.185699
1169		NTSR1	ENSG00000101188	4.51765	0.0151398	0.185699
1170		PDE6B	ENSG00000133256	-1.16803	0.0151506	0.185699
1171		S100P	ENSG00000163993	3.35223	0.0151707	0.185699
1172		ITGA8	ENSG00000077943	-1.07348	0.0151866	0.185699
1173		GOLM1	ENSG00000135052	1.21593	0.015209	0.185847
1174		CCDC187	ENSG00000260220	2.82414	0.0152679	0.186186
1175		ERBB3	ENSG00000065361	1.43678	0.0153003	0.186454
1176		SLC6A8	ENSG00000130821	2.11865	0.0153306	0.186605
1177		XDH	ENSG00000158125	2.37584	0.0153335	0.186605
1178		ZNF626	ENSG00000188171	-1.03216	0.015367	0.186885
1179		AL049839.2	ENSG00000273259	-1.48293	0.0154311	0.187411
1180		CXCR4	ENSG00000121966	-1.21154	0.0154712	0.18777
1181		LOXHD1	ENSG00000167210	-1.06762	0.0155278	0.188202
1182		SPAG4	ENSG00000061656	1.62541	0.0155414	0.18824
1183		GLB1L2	ENSG00000149328	1.45084	0.0155906	0.188581
1184		CYSTM1	ENSG00000120306	1.44849	0.0156132	0.188727
1185		FGL2	ENSG00000127951	-1.17408	0.0156617	0.189185
1186		TMEM38A	ENSG00000072954	1.51837	0.0157199	0.189506
1187		CENPF	ENSG00000117724	1.43088	0.0157352	0.189563
1188		LY6D	ENSG00000167656	6.16097	0.0157582	0.189655
1189		CXCR1	ENSG00000163464	-1.59149	0.0157785	0.189655
1190		SLC11A1	ENSG00000018280	-1.19988	0.0158015	0.189655
1191		TRPM1	ENSG00000134160	-1.5654	0.0158079	0.189655
1192		ITGA3	ENSG00000005884	1.50145	0.0158191	0.189655
1193		CYP3A4	ENSG00000160868	5.08311	0.0158226	0.189655
1194		MS4A14	ENSG00000166928	-1.14834	0.0158399	0.189655
1195		CXCL13	ENSG00000156234	-2.05566	0.0158428	0.189655
1196		DNAJA4	ENSG00000140403	1.27905	0.0158474	0.189655
1197		SMTNL1	ENSG00000214872	-1.29252	0.0159244	0.190307
1198		FAM153B	ENSG00000182230	-1.69805	0.0159675	0.190695
1199		CDHR5	ENSG00000099834	2.7962	0.0160023	0.19073
1200		FAM83D	ENSG00000101447	2.48275	0.0160661	0.191257
1201		SLAMF8	ENSG00000158714	-1.05596	0.016094	0.19144
1202		PTX4	ENSG00000251692	-1.34903	0.0161891	0.19219
1203		AC010547.5	ENSG00000261611	-1.37154	0.0162254	0.192451
1204		ELMO3	ENSG00000102890	1.2315	0.0163731	0.193477
1205		LIFR	ENSG00000113594	-1.0735	0.0164407	0.193821
1206		GRAP2	ENSG00000100351	-1.11507	0.0164455	0.193821
1207		VSTM2L	ENSG00000132821	2.78365	0.0165529	0.19432
1208		PYY	ENSG00000131096	2.23529	0.016582	0.194535
1209		TRIM58	ENSG00000162722	-1.26835	0.0166058	0.194686
1210		ST6GAL1	ENSG00000073849	-1.01114	0.0167008	0.195417
1211		SLC9A9	ENSG00000181804	-1.04402	0.0167443	0.195798
1212		QSOX1	ENSG00000116260	1.16404	0.0168322	0.196697
1213		CYTIP	ENSG00000115165	-1.18631	0.0169054	0.197168
1214		GALE	ENSG00000117308	1.36959	0.0169601	0.197677
1215		STARD10	ENSG00000214530	1.24853	0.0169911	0.19788
1216		XKR9	ENSG00000221947	2.06488	0.0169996	0.19788
1217		SLC10A5	ENSG00000253598	1.15356	0.0170367	0.198054
1218		ALPI	ENSG00000163295	8.30979	0.0170477	0.198054
1219		AREG	ENSG00000109321	2.35332	0.0170754	0.198237
1220		HOXA5	ENSG00000106004	1.49241	0.0170856	0.198237
1221		CST7	ENSG00000077984	-1.14446	0.0171417	0.198631
1222		TMEM246	ENSG00000165152	1.18849	0.0172047	0.199103
1223		NPIPB9	ENSG00000196993	-1.62824	0.0172332	0.199251
1224		CCR7	ENSG00000126353	-1.65488	0.0172397	0.199251
1225		NGEF	ENSG00000066248	1.69983	0.0172934	0.199615
1226		ZNF492	ENSG00000229676	-1.20918	0.0173225	0.19971
1227		CLDN12	ENSG00000157224	1.02772	0.0173239	0.19971
1228		TMEM211	ENSG00000206069	4.44339	0.0173529	0.199791
1229		BCL2L14	ENSG00000121380	2.17352	0.0173533	0.199791
1230		C4BPB	ENSG00000123843	2.65696	0.0174175	0.200225
1231		DOK4	ENSG00000125170	1.00564	0.0174468	0.200353
1232		BCO1	ENSG00000135697	1.72344	0.0175856	0.20156
1233		PLA2G2D	ENSG00000117215	-1.80865	0.0176185	0.201808
1234		FOXI2	ENSG00000186766	-1.34412	0.0177063	0.202555
1235		JAML	ENSG00000160593	-1.12514	0.0177446	0.202854
1236		SP5	ENSG00000204335	2.86213	0.0177959	0.203061
1237		NCMAP	ENSG00000184454	-1.19512	0.0178498	0.203417
1238		SLC44A4	ENSG00000204385	1.76511	0.0178856	0.203696
1239		VWA3B	ENSG00000168658	2.11025	0.0179064	0.203804
1240		S100A16	ENSG00000188643	1.41711	0.0180012	0.2044
1241		ITGB4	ENSG00000132470	1.77103	0.0180388	0.2044
1242		AL845331.2	ENSG00000259916	-1.63699	0.0180492	0.2044
1243		SPINT2	ENSG00000167642	1.11775	0.0180615	0.2044
1244		EVI2A	ENSG00000126860	-1.08497	0.0181103	0.20452
1245		SCD5	ENSG00000145284	-1.02025	0.0181177	0.20452
1246		HBG2	ENSG00000196565	-1.39209	0.0182591	0.205198
1247		TRIM15	ENSG00000204610	2.6326	0.0182866	0.205198
1248		FOLR3	ENSG00000110203	-1.5768	0.0182877	0.205198
1249		FAM189A1	ENSG00000104059	-1.29499	0.0182886	0.205198
1250		SDC1	ENSG00000115884	1.49538	0.0182997	0.205198
1251		TMPRSS3	ENSG00000160183	1.82836	0.0183037	0.205198
1252		FCGR3B	ENSG00000162747	-1.72666	0.0183452	0.205503
1253		TNFRSF4	ENSG00000186827	-1.02458	0.0183927	0.205681
1254		BCAS1	ENSG00000064787	2.5579	0.0184339	0.205886
1255		AANAT	ENSG00000129673	-1.36429	0.0184842	0.206122
1256		SI	ENSG00000090402	11.7328	0.0184849	0.206122
1257		RAB26	ENSG00000167964	2.64449	0.018561	0.206533
1258		AIPL1	ENSG00000129221	-1.8475	0.0186828	0.207631
1259		ITIH5	ENSG00000123243	-1.11485	0.0188518	0.208726
1260		PERP	ENSG00000112378	1.14833	0.0188883	0.208726
1261		CELSR3	ENSG00000008300	1.83438	0.0190084	0.20956
1262		TMEM82	ENSG00000162460	3.71763	0.0190264	0.20963
1263		NAPRT	ENSG00000147813	1.48864	0.0190501	0.209762
1264		SLC2A5	ENSG00000142583	-1.10993	0.019172	0.210611
1265		ST6GALNAC1	ENSG00000070526	2.66134	0.0192272	0.210805
1266		LRP11	ENSG00000120256	1.19165	0.0192509	0.210936
1267		TNNT2	ENSG00000118194	2.88799	0.0193038	0.211387
1268		TLR9	ENSG00000239732	-1.22223	0.0193221	0.211458
1269		PRC1	ENSG00000198901	1.16831	0.0193763	0.211793
1270		MARVELD2	ENSG00000152939	1.00884	0.0195128	0.212616
1271		SLCO1B3	ENSG00000111700	5.27851	0.0195234	0.212616
1272		ESRP2	ENSG00000103067	1.22517	0.0195364	0.212616
1273		PCDHGA1	ENSG00000204956	1.85082	0.0195683	0.212616
1274		RIPPLY3	ENSG00000183145	2.02018	0.0195704	0.212616
1275		AOC1	ENSG00000002726	2.4642	0.0197311	0.213587
1276		ECE2	ENSG00000145194	1.31041	0.0197467	0.213627
1277		MS4A3	ENSG00000149516	-1.98634	0.0197669	0.213717
1278		ASPHD1	ENSG00000174939	1.47027	0.0198283	0.214122
1279		PLCD3	ENSG00000161714	1.48278	0.0198925	0.214427
1280		OR5K2	ENSG00000231861	-1.32189	0.0200543	0.215523
1281		S100A2	ENSG00000196754	4.60882	0.0203181	0.217836
1282		PVALB	ENSG00000100362	-1.47702	0.0204127	0.218589
1283		KCNAB1	ENSG00000169282	-1.04395	0.0204323	0.218669
1284		TFF1	ENSG00000160182	4.24601	0.0204585	0.218688
1285		MYO1A	ENSG00000166866	3.17135	0.0205072	0.218757
1286		RHBDL2	ENSG00000158315	1.56901	0.0205211	0.218757
1287		CD2	ENSG00000116824	-1.21052	0.0205735	0.219133
1288		CAPN9	ENSG00000135773	3.38974	0.0206178	0.219398
1289		EML6	ENSG00000214595	-1.14083	0.0206352	0.219399
1290		SAP25	ENSG00000205307	-1.16916	0.0206892	0.219698
1291		MUC5AC	ENSG00000215182	4.54355	0.0207301	0.219698
1292		IL7R	ENSG00000168685	-1.33924	0.0207368	0.219698
1293		PSMA8	ENSG00000154611	-1.92207	0.0207503	0.21971
1294		TBX4	ENSG00000121075	4.45272	0.0208775	0.220796
1295		FCGR1A	ENSG00000150337	-1.05542	0.0209193	0.220977
1296		SOSTDC1	ENSG00000171243	3.61284	0.0209418	0.221085
1297		CD3D	ENSG00000167286	-1.29701	0.020958	0.221126
1298		COLGALT2	ENSG00000198756	2.578	0.0210057	0.221228
1299		PKD2L1	ENSG00000107593	-1.24704	0.0210294	0.221228
1300		CDHR2	ENSG00000074276	2.63208	0.0210522	0.221236
1301		DLX2	ENSG00000115844	3.78276	0.0210585	0.221236
1302		RAPGEFL1	ENSG00000108352	1.97324	0.021083	0.221236
1303		PRR15	ENSG00000176532	1.63606	0.0210919	0.221236
1304		RNF128	ENSG00000133135	1.4109	0.021143	0.221471
1305		GPNMB	ENSG00000136235	-1.09336	0.0211513	0.221471
1306		KCNJ1	ENSG00000151704	-1.13128	0.0212259	0.221605
1307		CD80	ENSG00000121594	-1.1476	0.0215864	0.224976
1308		GRIFIN	ENSG00000275572	-1.50338	0.021628	0.225147
1309		SPP1	ENSG00000118785	-1.31026	0.0216967	0.225732
1310		SPTSSB	ENSG00000196542	2.11017	0.0218905	0.227352
1311		SYT13	ENSG00000019505	1.7471	0.0219584	0.227534
1312		HSPB8	ENSG00000152137	-1.05197	0.0219589	0.227534
1313		LIPH	ENSG00000163898	1.65458	0.0220062	0.227893
1314		SRMS	ENSG00000125508	2.55658	0.0220668	0.228156
1315		EPHA10	ENSG00000183317	1.58491	0.0221555	0.228566
1316		CSF2RB	ENSG00000100368	-1.15034	0.0222192	0.228674
1317		ESPNL	ENSG00000144488	-1.36661	0.0223	0.229226
1318		EVPL	ENSG00000167880	1.98113	0.0223011	0.229226
1319		C1orf210	ENSG00000253313	1.30701	0.0224916	0.23036
1320		ALDH3B1	ENSG00000006534	1.389	0.0225026	0.23036
1321		C14orf180	ENSG00000184601	-1.96732	0.0225042	0.23036
1322		ADORA2B	ENSG00000170425	1.6964	0.0225179	0.23036
1323		DSC3	ENSG00000134762	3.26298	0.0225271	0.23036
1324		AURKA	ENSG00000087586	1.2628	0.0225743	0.230711
1325		GPR88	ENSG00000181656	-1.48372	0.0227717	0.232273
1326		KRT13	ENSG00000171401	5.20279	0.0229117	0.233494
1327		EPS8L3	ENSG00000198758	2.31437	0.0229459	0.233709
1328		CD200R1	ENSG00000163606	-1.13511	0.0230495	0.234054
1329		SIGLEC1	ENSG00000088827	-1.20425	0.0230657	0.234054
1330		IL17RE	ENSG00000163701	1.39535	0.0230986	0.234068
1331		CNTD2	ENSG00000105219	3.68427	0.0230998	0.234068
1332		GPR45	ENSG00000135973	-1.33472	0.0231117	0.234068
1333		KCNN4	ENSG00000104783	1.99896	0.0232636	0.235341
1334		OCIAD2	ENSG00000145247	1.11696	0.0233135	0.235405
1335		ADGRG7	ENSG00000144820	4.29517	0.0233302	0.235405
1336		CSMD3	ENSG00000164796	-1.79819	0.0233436	0.235405
1337		CA9	ENSG00000107159	3.95661	0.0234101	0.235625
1338		PAEP	ENSG00000122133	5.79846	0.0235269	0.236668
1339		PDCD1LG2	ENSG00000197646	-1.09374	0.0236402	0.237675
1340		PLK1	ENSG00000166851	1.27074	0.0237354	0.238499
1341		SLITRK2	ENSG00000185985	-1.53159	0.0237642	0.23852
1342		BTC	ENSG00000174808	1.22689	0.0237952	0.238697
1343		HEPACAM	ENSG00000165478	-1.82189	0.0238741	0.239295
1344		LPL	ENSG00000175445	-1.30741	0.0238815	0.239295
1345		MECOM	ENSG00000085276	1.3232	0.0239449	0.239447
1346		MYH8	ENSG00000133020	-1.42904	0.0239662	0.23947
1347		TFF3	ENSG00000160180	4.14421	0.023979	0.23947
1348		MASP2	ENSG00000009724	-1.02822	0.0240108	0.239654
1349		OMP	ENSG00000254550	2.59166	0.0241281	0.240443
1350		GREB1L	ENSG00000141449	2.09755	0.0241301	0.240443
1351		FABP1	ENSG00000163586	7.72165	0.0244613	0.242731
1352		OSCAR	ENSG00000170909	-1.04275	0.0246091	0.243846
1353		CDC20B	ENSG00000164287	-1.36969	0.0246349	0.243846
1354		SLC22A11	ENSG00000168065	-1.18102	0.024822	0.245154
1355		TUBB1	ENSG00000101162	-1.3827	0.0248354	0.245154
1356		C5orf58	ENSG00000234511	-1.0902	0.0249327	0.245673
1357		CYP4F3	ENSG00000186529	2.33636	0.0249331	0.245673
1358		ARFGEF3	ENSG00000112379	1.96403	0.0249806	0.245673
1359		VSIG1	ENSG00000101842	3.66837	0.0249839	0.245673
1360		C12orf71	ENSG00000214700	-1.32705	0.0250335	0.245887
1361		CCDC154	ENSG00000197599	-1.14549	0.0250358	0.245887
1362		FOXM1	ENSG00000111206	1.59046	0.0250506	0.245887
1363		MMEL1	ENSG00000142606	1.70241	0.0250606	0.245887
1364		TRNP1	ENSG00000253368	1.53544	0.0251415	0.246532
1365		FHL2	ENSG00000115641	1.16282	0.0252113	0.246691
1366		MARVELD3	ENSG00000140832	1.00391	0.0252475	0.246911
1367		ZIC5	ENSG00000139800	5.35343	0.0253832	0.2476
1368		SPC25	ENSG00000152253	1.23319	0.0253871	0.2476
1369		KRT19	ENSG00000171345	1.81158	0.0255024	0.248185
1370		HIST1H4H	ENSG00000158406	1.93077	0.025578	0.248458
1371		TMPRSS4	ENSG00000137648	2.31795	0.0256074	0.248486
1372		RASAL1	ENSG00000111344	1.68179	0.0257397	0.249246
1373		PCDH9	ENSG00000184226	-1.12241	0.0257722	0.249246
1374		SERPINA3	ENSG00000196136	-1.4859	0.0257994	0.249246
1375		CDC25C	ENSG00000158402	1.49291	0.0258	0.249246
1376		L1TD1	ENSG00000240563	-1.31861	0.0258061	0.249246
1377		KIR2DL4	ENSG00000189013	-1.3671	0.0258375	0.249415
1378		ANKRD22	ENSG00000152766	1.7705	0.0258719	0.249612
1379		KCNE3	ENSG00000175538	1.8936	0.0259618	0.250026
1380		HOXD10	ENSG00000128710	4.55095	0.0259705	0.250026
1381		C3AR1	ENSG00000171860	-1.02064	0.0260355	0.250248
1382		CHP2	ENSG00000166869	6.6885	0.026095	0.250551
1383		FAM187B	ENSG00000177558	-1.50689	0.0261143	0.250602
1384		DNAH3	ENSG00000158486	1.9011	0.0262423	0.251696
1385		C10orf67	ENSG00000179133	-1.20131	0.0263502	0.252595
1386		RNF183	ENSG00000165188	2.1607	0.0263792	0.252624
1387		HOXA11	ENSG00000005073	3.97339	0.0263813	0.252624
1388		LSR	ENSG00000105699	1.21678	0.0264651	0.253291
1389		CHMP4C	ENSG00000164695	1.04455	0.0265035	0.25334
1390		KLK11	ENSG00000167757	2.5957	0.0265327	0.253396
1391		TESPA1	ENSG00000135426	-1.26637	0.0266662	0.254401
1392		RNF223	ENSG00000237330	2.19497	0.0267112	0.254449
1393		PPP1R17	ENSG00000106341	-1.92238	0.0267139	0.254449
1394		ADGRE3	ENSG00000131355	-1.3739	0.026805	0.255046
1395		RAB37	ENSG00000172794	-1.14132	0.026926	0.255774
1396		CFTR	ENSG00000001626	-1.54723	0.0269366	0.255774
1397		BAIAP2L1	ENSG00000006453	1.27878	0.0269659	0.255774
1398		CYP2C18	ENSG00000108242	2.52822	0.0269665	0.255774
1399		APOBEC1	ENSG00000111701	3.80799	0.0269676	0.255774
1400		CLEC9A	ENSG00000197992	-1.27586	0.0269869	0.255774
1401		HOXA3	ENSG00000105997	1.44515	0.0269908	0.255774
1402		TUSC5	ENSG00000184811	-2.2166	0.0270697	0.256222
1403		CGB3	ENSG00000104827	10.0151	0.0271123	0.256439
1404		DRICH1	ENSG00000189269	-1.11669	0.0271556	0.256439
1405		NKX6-2	ENSG00000148826	6.56973	0.027159	0.256439
1406		IL20RB	ENSG00000174564	3.35717	0.0271719	0.256439
1407		MET	ENSG00000105976	1.4855	0.0271895	0.256439
1408		DIRC3	ENSG00000231672	-1.04997	0.027193	0.256439
1409		CEMIP	ENSG00000103888	2.03546	0.0272067	0.256439
1410		GPRC5C	ENSG00000170412	1.16588	0.0273518	0.257507
1411		ACR	ENSG00000100312	-1.04965	0.0273726	0.257507
1412		CRYBB1	ENSG00000100122	-1.02179	0.0274765	0.258282
1413		CDCP2	ENSG00000157211	-1.21645	0.0276777	0.259493
1414		FOXA1	ENSG00000129514	1.99199	0.0277156	0.259577
1415		PSAPL1	ENSG00000178597	5.47769	0.0277879	0.260118
1416		GCNT3	ENSG00000140297	2.17101	0.0278668	0.260499
1417		MYBPC2	ENSG00000086967	-1.38192	0.0278745	0.260499
1418		APLNR	ENSG00000134817	-1.00099	0.0279541	0.260751
1419		CCDC114	ENSG00000105479	2.79311	0.0279573	0.260751
1420		LRRN2	ENSG00000170382	-1.07393	0.0280446	0.260932
1421		PRELID2	ENSG00000186314	1.13735	0.0280495	0.260932
1422		KCNQ5	ENSG00000185760	-1.2236	0.0281487	0.261358
1423		HLA-DQB2	ENSG00000232629	-1.14917	0.0282744	0.261936
1424		KLK6	ENSG00000167755	3.58617	0.0283502	0.262503
1425		FXYD4	ENSG00000150201	4.16864	0.02838	0.262508
1426		CDH16	ENSG00000166589	4.12968	0.028439	0.262511
1427		NLRP3	ENSG00000162711	-1.00048	0.0286446	0.263948
1428		AC009014.1	ENSG00000271824	4.32726	0.0286535	0.263948
1429		RHCG	ENSG00000140519	3.60883	0.0286746	0.264007
1430		WNK4	ENSG00000126562	3.39118	0.028743	0.264229
1431		IRF6	ENSG00000117595	1.11882	0.02878	0.264298
1432		ATP1B1	ENSG00000143153	1.12993	0.0289056	0.264715
1433		CEP55	ENSG00000138180	1.39452	0.0289139	0.264715
1434		PDE11A	ENSG00000128655	1.38821	0.0289658	0.264846
1435		CA14	ENSG00000118298	1.78133	0.0291723	0.265998
1436		THEMIS	ENSG00000172673	-1.34565	0.0291728	0.265998
1437		TNFRSF8	ENSG00000120949	-1.00602	0.0292345	0.266424
1438		DNAH2	ENSG00000183914	2.10014	0.0292573	0.26647
1439		GJB3	ENSG00000188910	2.01458	0.0292692	0.26647
1440		C9orf152	ENSG00000188959	2.16285	0.0294086	0.266877
1441		FSIP2	ENSG00000188738	2.25994	0.0294181	0.266877
1442		CLEC4F	ENSG00000152672	-1.29916	0.0294683	0.267062
1443		FABP2	ENSG00000145384	7.98866	0.0295247	0.267168
1444		RNF165	ENSG00000141622	-1.15967	0.0296831	0.268234
1445		FOXD1	ENSG00000251493	2.51699	0.0296873	0.268234
1446		KCNA3	ENSG00000177272	-1.28425	0.0298239	0.269196
1447		CYP2W1	ENSG00000073067	3.00779	0.0301006	0.271148
1448		CLCA4	ENSG00000016602	4.8705	0.0301164	0.271154
1449		SLC5A1	ENSG00000100170	2.00035	0.0302898	0.272168
1450		BTNL8	ENSG00000113303	3.55085	0.0303657	0.27244
1451		SMIM5	ENSG00000204323	1.74276	0.0304325	0.272791
1452		SLC1A5	ENSG00000105281	1.1225	0.0304352	0.272791
1453		PRSS3	ENSG00000010438	4.04568	0.0304598	0.272836
1454		CCR2	ENSG00000121807	-1.19556	0.0304707	0.272836
1455		PADI2	ENSG00000117115	-1.0442	0.0306487	0.273883
1456		TPSB2	ENSG00000197253	1.74726	0.0306552	0.273883
1457		APOC3	ENSG00000110245	9.19581	0.0307333	0.273883
1458		MMP3	ENSG00000149968	3.65694	0.0307616	0.273936
1459		CD96	ENSG00000153283	-1.15588	0.0307784	0.273949
1460		CD164L2	ENSG00000174950	2.43532	0.0308352	0.274151
1461		MCU	ENSG00000156026	1.00735	0.0308714	0.274151
1462		HIST1H2BN	ENSG00000233822	1.40571	0.0309591	0.274603
1463		CREG2	ENSG00000175874	1.93018	0.0310593	0.275073
1464		TSPAN8	ENSG00000127324	2.05617	0.0310779	0.275073
1465		TDRD6	ENSG00000180113	-1.01037	0.0310888	0.275073
1466		PHLDA2	ENSG00000181649	1.90413	0.0312119	0.275777
1467		COL6A6	ENSG00000206384	-1.41351	0.0313235	0.276508
1468		NPC1L1	ENSG00000015520	2.03346	0.0313281	0.276508
1469		KLHL23	ENSG00000213160	1.19635	0.0313546	0.276606
1470		SPDYE4	ENSG00000183318	-1.53294	0.0313802	0.276696
1471		SPTA1	ENSG00000163554	-1.32647	0.0314296	0.276859
1472		HPDL	ENSG00000186603	1.9798	0.0315415	0.277652
1473		CBLC	ENSG00000142273	1.56638	0.0315712	0.277696
1474		SLC22A18	ENSG00000110628	1.41565	0.0316518	0.278103
1475		EFNA5	ENSG00000184349	1.19748	0.0316594	0.278103
1476		TPX2	ENSG00000088325	1.37608	0.0317463	0.278553
1477		CPA3	ENSG00000163751	1.75871	0.0317712	0.278636
1478		ADCY5	ENSG00000173175	-1.05811	0.0318241	0.278962
1479		KCP	ENSG00000135253	2.22978	0.0318563	0.279109
1480		TNS4	ENSG00000131746	2.94457	0.0319387	0.27964
1481		AHSG	ENSG00000145192	3.43006	0.0319593	0.27964
1482		MMP1	ENSG00000196611	3.6505	0.0319804	0.279649
1483		AKR1B10	ENSG00000198074	3.09587	0.032075	0.280339
1484		VIPR1	ENSG00000114812	1.73533	0.0322236	0.281059
1485		SOWAHB	ENSG00000186212	1.22802	0.0322907	0.281402
1486		HMGA2	ENSG00000149948	3.02474	0.0323383	0.281596
1487		METTL7B	ENSG00000170439	1.4756	0.0323935	0.281644
1488		PRRT4	ENSG00000224940	-1.46501	0.0323971	0.281644
1489		PIP5K1B	ENSG00000107242	1.91094	0.0324459	0.281652
1490		ANXA8	ENSG00000265190	3.17003	0.0325044	0.281652
1491		TONSL	ENSG00000160949	1.148	0.0325539	0.281652
1492		CDH17	ENSG00000079112	3.10885	0.0326156	0.281807
1493		AHNAK2	ENSG00000185567	1.90642	0.0326295	0.281807
1494		EREG	ENSG00000124882	3.38127	0.0326359	0.281807
1495		AC093155.3	ENSG00000267561	-1.26089	0.0326855	0.282099
1496		MSLNL	ENSG00000162006	3.76778	0.0327304	0.282351
1497		RCOR2	ENSG00000167771	1.12758	0.0327957	0.282765
1498		SPINK4	ENSG00000122711	9.97612	0.0328099	0.282765
1499		CLTB	ENSG00000175416	1.09072	0.0329524	0.283118
1500		CMKLR1	ENSG00000174600	-1.00193	0.0329688	0.283118
1501		ZNF888	ENSG00000213793	1.21248	0.0329715	0.283118
1502		CLEC4E	ENSG00000166523	-1.22199	0.0329927	0.283118
1503		SMPD3	ENSG00000103056	1.67685	0.0330165	0.283118
1504		C6orf132	ENSG00000188112	1.3558	0.0330404	0.283118
1505		CGB5	ENSG00000189052	6.45985	0.0330776	0.283301
1506		SLAMF1	ENSG00000117090	-1.20533	0.0330987	0.283347
1507		ANXA10	ENSG00000109511	3.05313	0.03319	0.28383
1508		TMEM238	ENSG00000233493	1.89855	0.0332728	0.284294
1509		TRH	ENSG00000170893	-1.26868	0.0335893	0.285772
1510		ANXA13	ENSG00000104537	3.02589	0.0337257	0.286273
1511		OR2W3	ENSG00000238243	-1.3119	0.0337282	0.286273
1512		TGFB3	ENSG00000119699	-1.0052	0.0337429	0.286273
1513		CFHR1	ENSG00000244414	-1.66368	0.0337743	0.286316
1514		C9orf50	ENSG00000179058	1.37913	0.0337971	0.286317
1515		FLT3	ENSG00000122025	-1.35773	0.033845	0.286559
1516		GRAMD1B	ENSG00000023171	1.45492	0.0339797	0.287321
1517		CBFA2T3	ENSG00000129993	-1.10558	0.0340094	0.287336
1518		KCNE1	ENSG00000180509	-1.20177	0.0340372	0.2874
1519		MUM1L1	ENSG00000157502	-1.31147	0.0342611	0.288967
1520		SEZ6L2	ENSG00000174938	1.16688	0.0342711	0.288967
1521		EPCAM	ENSG00000119888	1.07573	0.0343614	0.289456
1522		TRIP13	ENSG00000071539	1.3556	0.0343989	0.289636
1523		DUSP4	ENSG00000120875	1.07974	0.0344464	0.289763
1524		BCAR3	ENSG00000137936	1.0234	0.0344912	0.290004
1525		ACER2	ENSG00000177076	1.80777	0.0345661	0.290362
1526		HMGA1	ENSG00000137309	1.38108	0.0347312	0.291203
1527		NOS1AP	ENSG00000198929	1.36553	0.0347738	0.291417
1528		LRRN4	ENSG00000125872	-1.24304	0.0347892	0.291417
1529		CHAT	ENSG00000070748	-1.59465	0.0350281	0.293246
1530		GDF15	ENSG00000130513	2.14991	0.0351926	0.294245
1531		DUOX1	ENSG00000137857	1.45695	0.0352583	0.294657
1532		SIRPB2	ENSG00000196209	-1.00484	0.0353545	0.294889
1533		LAMP5	ENSG00000125869	-1.08306	0.0353679	0.294889
1534		ABCG8	ENSG00000143921	4.05021	0.0353683	0.294889
1535		DTL	ENSG00000143476	1.10574	0.0354531	0.295242
1536		AD000671.2	ENSG00000267120	-1.12197	0.03546	0.295242
1537		ADRB2	ENSG00000169252	-1.07278	0.0354996	0.295297
1538		ALKAL1	ENSG00000196711	2.48738	0.0355431	0.295522
1539		KRT6A	ENSG00000205420	5.04309	0.0356112	0.295814
1540		PLA2G16	ENSG00000176485	1.1496	0.0356767	0.296084
1541		HAMP	ENSG00000105697	-1.27233	0.0357198	0.296201
1542		KRTAP1-1	ENSG00000188581	-1.76477	0.0357637	0.296381
1543		STK31	ENSG00000196335	2.22086	0.0358447	0.296517
1544		ID1	ENSG00000125968	1.41498	0.0358678	0.296551
1545		REG4	ENSG00000134193	5.79717	0.0358819	0.296551
1546		TM4SF20	ENSG00000168955	5.99265	0.036023	0.297442
1547		NR1D1	ENSG00000126368	1.18607	0.0361476	0.29806
1548		KCNJ14	ENSG00000182324	1.03991	0.036395	0.299305
1549		SKA3	ENSG00000165480	1.22389	0.0363986	0.299305
1550		EEF1A2	ENSG00000101210	2.74604	0.0364356	0.29947
1551		TSGA10IP	ENSG00000175513	-1.0949	0.0364705	0.299482
1552		AUNIP	ENSG00000127423	1.2368	0.0365039	0.299619
1553		HNF4A	ENSG00000101076	1.37832	0.0365264	0.299621
1554		TCF23	ENSG00000163792	-1.47236	0.0365378	0.299621
1555		ATP7B	ENSG00000123191	1.44874	0.036562	0.299621
1556		SAMD3	ENSG00000164483	-1.06426	0.0365956	0.299621
1557		SLURP1	ENSG00000126233	6.93947	0.0366185	0.299621
1558		FKBP4	ENSG00000004478	1.11224	0.0368334	0.300946
1559		PLEKHG6	ENSG00000008323	1.28875	0.0368982	0.301338
1560		FOXJ1	ENSG00000129654	2.98319	0.0369546	0.30152
1561		POC1A	ENSG00000164087	1.05763	0.036971	0.30152
1562		AC083902.2	ENSG00000248713	-1.78038	0.0370316	0.301632
1563		LGALS4	ENSG00000171747	2.30867	0.0370413	0.301632
1564		PDZD3	ENSG00000172367	2.62215	0.037052	0.301632
1565		TM4SF5	ENSG00000142484	2.74096	0.037094	0.301677
1566		CTSE	ENSG00000196188	2.50011	0.0371885	0.302057
1567		EPHA4	ENSG00000116106	1.32383	0.0372249	0.302217
1568		MIOX	ENSG00000100253	2.52869	0.0374085	0.30285
1569		CKS2	ENSG00000123975	1.1492	0.0374129	0.30285
1570		GSTT2B	ENSG00000133433	1.46894	0.0374148	0.30285
1571		HIST3H2A	ENSG00000181218	1.6664	0.0374167	0.30285
1572		GRM8	ENSG00000179603	1.5412	0.0376206	0.303641
1573		PADI1	ENSG00000142623	3.692	0.0376749	0.303942
1574		VILL	ENSG00000136059	1.76525	0.0378899	0.304988
1575		FPR3	ENSG00000187474	-1.05673	0.0378957	0.304988
1576		KIF14	ENSG00000118193	1.33962	0.037946	0.304988
1577		GMDS	ENSG00000112699	1.47424	0.0379886	0.3051
1578		SERPINB5	ENSG00000206075	2.36236	0.0380806	0.305535
1579		HIST2H2BF	ENSG00000203814	2.18135	0.0380939	0.305535
1580		GRTP1	ENSG00000139835	1.21263	0.0381168	0.305582
1581		CYP2C9	ENSG00000138109	2.86184	0.0381725	0.305795
1582		KISS1	ENSG00000170498	3.92301	0.0382123	0.305937
1583		SAA2-SAA4	ENSG00000255071	-1.55783	0.0382994	0.306498
1584		ALKAL2	ENSG00000189292	-1.47557	0.0384538	0.307207
1585		PCDHB9	ENSG00000177839	1.18276	0.0384751	0.307218
1586		LETM2	ENSG00000165046	1.20776	0.0385141	0.307392
1587		WDR87	ENSG00000171804	-1.63208	0.0385694	0.307697
1588		ARX	ENSG00000004848	4.18161	0.0385873	0.307703
1589		GPR35	ENSG00000178623	1.65368	0.0386948	0.30821
1590		CYP24A1	ENSG00000019186	4.20505	0.0387025	0.30821
1591		SIGLEC8	ENSG00000105366	-1.19671	0.0387658	0.308577
1592		DKK4	ENSG00000104371	3.44644	0.0388415	0.309042
1593		S100A8	ENSG00000143546	-1.16539	0.0389138	0.30948
1594		C6orf15	ENSG00000204542	6.03256	0.0389467	0.309605
1595		SULT1C3	ENSG00000196228	5.14585	0.0390024	0.309699
1596		TMEM213	ENSG00000214128	3.85728	0.0390041	0.309699
1597		SLC7A4	ENSG00000099960	1.80091	0.0391492	0.310114
1598		PRODH	ENSG00000100033	2.64332	0.0392568	0.310371
1599		CKB	ENSG00000166165	1.54466	0.0394125	0.3111
1600		KIAA1549	ENSG00000122778	1.02238	0.039521	0.311545
1601		NPBWR1	ENSG00000183729	4.62312	0.039654	0.312181
1602		MFSD2A	ENSG00000168389	1.69767	0.0398356	0.31258
1603		CDCP1	ENSG00000163814	1.08589	0.0398442	0.31258
1604		AHCYL2	ENSG00000158467	1.14607	0.039874	0.312677
1605		AQP2	ENSG00000167580	2.75491	0.0399199	0.312901
1606		PTPRZ1	ENSG00000106278	2.03998	0.0401156	0.314023
1607		NEU4	ENSG00000204099	3.25149	0.0402179	0.314549
1608		LAD1	ENSG00000159166	1.33478	0.0402642	0.314636
1609		GZMK	ENSG00000113088	-1.2761	0.040391	0.315215
1610		MUC6	ENSG00000184956	3.72423	0.0404245	0.31534
1611		SHH	ENSG00000164690	2.09195	0.0404487	0.31539
1612		GOLGA8Q	ENSG00000178115	-1.27736	0.0405205	0.315814
1613		FCN1	ENSG00000085265	-1.42314	0.04063	0.316254
1614		HID1	ENSG00000167861	1.21454	0.0407679	0.316737
1615		S100A10	ENSG00000197747	1.08113	0.0407736	0.316737
1616		KCNK10	ENSG00000100433	2.31792	0.0407803	0.316737
1617		ASPH	ENSG00000198363	1.06584	0.0408207	0.316913
1618		HBD	ENSG00000223609	-1.83859	0.0408541	0.317035
1619		SNTN	ENSG00000188817	3.02401	0.0409081	0.317179
1620		LEMD1	ENSG00000186007	2.28872	0.0411344	0.318246
1621		WISP3	ENSG00000112761	3.51171	0.0412978	0.319097
1622		F2RL1	ENSG00000164251	1.16079	0.0413576	0.319118
1623		MMP28	ENSG00000271447	1.58682	0.0413778	0.319118
1624		SLITRK6	ENSG00000184564	2.52223	0.0415481	0.31979
1625		APOB	ENSG00000084674	4.80755	0.0416057	0.320063
1626		RASSF6	ENSG00000169435	1.12518	0.0417323	0.320414
1627		NOX1	ENSG00000007952	2.4226	0.0417709	0.320414
1628		MPO	ENSG00000005381	-1.06213	0.0417917	0.320414
1629		NECTIN3	ENSG00000177707	1.03797	0.0418079	0.320414
1630		CD69	ENSG00000110848	-1.19206	0.041863	0.320461
1631		TPD52	ENSG00000076554	1.03177	0.0418854	0.320461
1632		TMEM257	ENSG00000221870	-1.87764	0.0420418	0.320971
1633		SCIN	ENSG00000006747	1.70108	0.0421513	0.321173
1634		EYA1	ENSG00000104313	2.50673	0.0421781	0.321173
1635		ASAP2	ENSG00000151693	1.15709	0.0421892	0.321173
1636		NMUR2	ENSG00000132911	3.76756	0.0422438	0.321283
1637		SLCO1B1	ENSG00000134538	6.48052	0.042264	0.321299
1638		ICOS	ENSG00000163600	-1.22543	0.0422928	0.321353
1639		TMEM155	ENSG00000164112	-1.21981	0.0423069	0.321353
1640		POU5F2	ENSG00000248483	-1.14943	0.0425451	0.322626
1641		ARMC3	ENSG00000165309	2.83391	0.0425859	0.322789
1642		MPZL2	ENSG00000149573	1.28589	0.0427287	0.32346
1643		C9orf24	ENSG00000164972	3.43155	0.0428776	0.323926
1644		HIST1H3H	ENSG00000278828	2.1784	0.0428986	0.323926
1645		ACE2	ENSG00000130234	2.54727	0.0430212	0.324305
1646		PTGES	ENSG00000148344	1.96426	0.0433781	0.325763
1647		PNMT	ENSG00000141744	2.83032	0.0434324	0.326034
1648		ESPN	ENSG00000187017	2.18468	0.043547	0.326447
1649		CYP2C19	ENSG00000165841	3.05992	0.0435603	0.326447
1650		WBSCR28	ENSG00000175877	2.29624	0.0436364	0.326608
1651		C17orf105	ENSG00000231256	-1.27107	0.0437576	0.327242
1652		SBSPON	ENSG00000164764	-1.0033	0.0439158	0.327878
1653		TPSG1	ENSG00000116176	3.92448	0.0439528	0.328018
1654		TMEM184A	ENSG00000164855	1.26529	0.0440215	0.328257
1655		C5orf46	ENSG00000178776	-1.25557	0.0442031	0.328654
1656		IDO2	ENSG00000188676	-1.2146	0.0442249	0.32868
1657		PON1	ENSG00000005421	3.55061	0.0443261	0.329231
1658		UBE2S	ENSG00000108106	1.10022	0.0443434	0.329231
1659		MELK	ENSG00000165304	1.38824	0.0443541	0.329231
1660		SSTR5	ENSG00000162009	2.92186	0.0444735	0.329844
1661		SCGB3A1	ENSG00000161055	4.94421	0.0447587	0.331708
1662		CDC45	ENSG00000093009	1.31871	0.0447619	0.331708
1663		MTMR11	ENSG00000014914	1.33699	0.0447819	0.331719
1664		LONRF3	ENSG00000175556	1.03368	0.0450712	0.333586
1665		ERICH2	ENSG00000204334	1.48899	0.045125	0.333847
1666		CLCN1	ENSG00000188037	2.49537	0.0451636	0.333994
1667		CREB3L3	ENSG00000060566	4.06189	0.0453259	0.334402
1668		DUOXA1	ENSG00000140254	2.07691	0.0453633	0.334402
1669		GPR141	ENSG00000187037	-1.12076	0.0453972	0.334402
1670		FOXH1	ENSG00000160973	2.44857	0.0454763	0.334402
1671		RTBDN	ENSG00000132026	4.42598	0.0454979	0.334402
1672		NOSTRIN	ENSG00000163072	1.04138	0.0455276	0.334402
1673		WFS1	ENSG00000109501	1.06192	0.045576	0.334402
1674		MS4A4E	ENSG00000214787	-1.00768	0.0455975	0.334402
1675		PNCK	ENSG00000130822	3.83748	0.0456074	0.334402
1676		RXFP4	ENSG00000173080	2.32389	0.0457497	0.334974
1677		VTCN1	ENSG00000134258	-1.24001	0.0458193	0.334974
1678		ADGRG6	ENSG00000112414	1.34879	0.0458618	0.335012
1679		HEPHL1	ENSG00000181333	2.45787	0.0460008	0.335754
1680		AL163636.2	ENSG00000259171	1.55185	0.0460986	0.336108
1681		CCL15	ENSG00000275718	2.49354	0.0461057	0.336108
1682		AP1S3	ENSG00000152056	1.08841	0.0462382	0.336532
1683		IL1R2	ENSG00000115590	2.38143	0.0462389	0.336532
1684		DEPDC1B	ENSG00000035499	1.42444	0.0463781	0.337142
1685		CDKN3	ENSG00000100526	1.05116	0.0463791	0.337142
1686		WNT16	ENSG00000002745	-1.1505	0.046429	0.337368
1687		UTS2	ENSG00000049247	-1.41946	0.0466424	0.33837
1688		KDELR3	ENSG00000100196	1.00424	0.0467126	0.338626
1689		C1orf194	ENSG00000179902	3.08995	0.0467341	0.338626
1690		C11orf53	ENSG00000150750	2.07502	0.0468419	0.339268
1691		IL20RA	ENSG00000016402	1.05706	0.0469744	0.339711
1692		DHRS11	ENSG00000278535	1.04829	0.046979	0.339711
1693		PTTG1	ENSG00000164611	1.097	0.0471232	0.340217
1694		CYP3A5	ENSG00000106258	1.75462	0.0471248	0.340217
1695		DRC1	ENSG00000157856	3.29208	0.0471482	0.340249
1696		MEP1B	ENSG00000141434	7.23196	0.0471992	0.340343
1697		TNNI3	ENSG00000129991	3.22805	0.0474641	0.340531
1698		KIF18A	ENSG00000121621	1.25531	0.0474836	0.340531
1699		PCDH10	ENSG00000138650	2.27323	0.0474912	0.340531
1700		TEX48	ENSG00000230601	-1.74932	0.0475694	0.340955
1701		NT5DC3	ENSG00000111696	1.10701	0.0476028	0.341059
1702		FAM57B	ENSG00000149926	2.32415	0.0477175	0.341645
1703		WFDC10B	ENSG00000182931	2.55568	0.0477228	0.341645
1704		SFN	ENSG00000175793	1.91286	0.0477992	0.341768
1705		SCEL	ENSG00000136155	2.48994	0.0478547	0.341771
1706		CIDEA	ENSG00000176194	-2.13421	0.0480464	0.342469
1707		KIF20A	ENSG00000112984	1.16073	0.048048	0.342469
1708		TJP3	ENSG00000105289	1.46201	0.0481319	0.342839
1709		LDLRAD1	ENSG00000203985	2.71308	0.0484489	0.343788
1710		CDK1	ENSG00000170312	1.06771	0.0484668	0.343788
1711		HYAL4	ENSG00000106302	2.50233	0.0488246	0.345342
1712		CES3	ENSG00000172828	2.25638	0.0488248	0.345342
1713		GAD1	ENSG00000128683	1.96944	0.0488364	0.345342
1714		SLC16A1	ENSG00000155380	1.02633	0.0489992	0.346356
1715		DIAPH3	ENSG00000139734	1.14396	0.0491245	0.347105
1716		ZSCAN4	ENSG00000180532	2.57253	0.0495236	0.348666
1717		SLC26A3	ENSG00000091138	7.78059	0.04954	0.348666
1718		PON3	ENSG00000105852	1.60723	0.0495694	0.348737
1719		AKR1B15	ENSG00000227471	2.23748	0.0496395	0.348956
1720		FAT3	ENSG00000165323	-1.02551	0.0496653	0.349
1721		SLC7A9	ENSG00000021488	2.63756	0.0499135	0.349279
1722		GPX2	ENSG00000176153	1.83016	0.0499612	0.349279
1723		TRPM4	ENSG00000130529	1.1001	0.0499615	0.349279
1724		EVX1	ENSG00000106038	4.8506	0.0499777	0.349279
