# Supplementary material for: Three-lncRNA signature is a potential prognostic biomarker for pancreatic adenocarcinoma
Source: Oncotarget. 2018 Feb 8;9(36):24248–59. doi: 10.18632/oncotarget.24443 (PMC5966255; doi:10.18632/oncotarget.24443)
Supplement: Supplementary file 5 [file oncotarget-09-24248-s005.xlsx]

## Sheet: Supplementary Table 4
Supplementary Table 4: MiRNAs targeted by 43 lncRNAs
Number		LncRNA	MicroRNA
1		PART1	hsa-mir-100,hsa-mir-200a,hsa-mir-424,hsa-mir-206,hsa-mir-205
2		GRIK1-AS1	hsa-mir-205,hsa-mir-338,hsa-mir-383
3		AC127496.1	hsa-mir-424,hsa-mir-210
4		AC020907.1	hsa-mir-424
5		C9orf139	hsa-mir-184,hsa-mir-206,hsa-mir-205
6		WT1-AS	hsa-mir-200a,hsa-mir-424,hsa-mir-206,hsa-mir-223,hsa-mir-383
7		LINC00173	hsa-mir-223,hsa-mir-338
8		MUC2	hsa-mir-424,hsa-mir-184,hsa-mir-192,hsa-mir-215,hsa-mir-210
			hsa-mir-338,hsa-mir-383
9		C6orf99	hsa-mir-338
10		LY86-AS1	hsa-mir-200a,hsa-mir-424,hsa-mir-184,hsa-mir-383
11		AL355388.1	hsa-mir-424,hsa-mir-338
12		HLA-DQB1-AS1	hsa-mir-205
13		LINC00365	hsa-mir-100,hsa-mir-192,hsa-mir-215,hsa-mir-338
14		COL4A2-AS2	hsa-mir-424,hsa-mir-338
15		LINC00092	hsa-mir-424,hsa-mir-184,hsa-mir-206
16		ABHD11-AS1	hsa-mir-338
17		STEAP2-AS1	hsa-mir-424,hsa-mir-338
18		ITPKB-IT1	hsa-mir-192,hsa-mir-215,hsa-mir-383
19		HCG22	hsa-mir-424,hsa-mir-383
20		CCDC26	hsa-mir-200a,hsa-mir-205
21		SACS-AS1	hsa-mir-144,hsa-mir-205
22		MIR205HG	hsa-mir-192,hsa-mir-215,hsa-mir-206,hsa-mir-205
			hsa-mir-383
23		ABCA9-AS1	hsa-mir-424
24		VIPR1-AS1	hsa-mir-192,hsa-mir-215
25		IDI2-AS1	hsa-mir-424,hsa-mir-205,hsa-mir-338,hsa-mir-383
26		AC090186.1	hsa-mir-144,hsa-mir-205
27		LINC00460	hsa-mir-206,hsa-mir-338
28		MIR155HG	hsa-mir-223,hsa-mir-338
29		LINC00494	hsa-mir-206,hsa-mir-210,hsa-mir-223,hsa-mir-383
30		TM4SF19-AS1	hsa-mir-200a,hsa-mir-184,hsa-mir-206,hsa-mir-205
31		LINC00479	hsa-mir-200a,hsa-mir-424,hsa-mir-206,hsa-mir-205
			hsa-mir-210
32		MIR600HG	hsa-mir-200a,hsa-mir-424,hsa-mir-205,hsa-mir-223,hsa-mir-338
33		ZNF295-AS1	hsa-mir-144,hsa-mir-424
34		GFOD1-AS1	hsa-mir-383
35		LINC00426	hsa-mir-200a,hsa-mir-424,hsa-mir-184,hsa-mir-192
			hsa-mir-215,hsa-mir-206,hsa-mir-205,hsa-mir-210
			hsa-mir-338
36		AC009121.1	hsa-mir-200a
37		SYNPR-AS1	hsa-mir-383
38		ZBTB20-AS1	hsa-mir-206,hsa-mir-205
39		AC007786.1	hsa-mir-383
40		GLYCTK-AS1	hsa-mir-144
41		HOTTIP	hsa-mir-200a,hsa-mir-424,hsa-mir-184,hsa-mir-192
			hsa-mir-215,hsa-mir-206,hsa-mir-205,hsa-mir-223
			hsa-mir-338
42		CRNDE	hsa-mir-144,hsa-mir-205,hsa-mir-223,hsa-mir-338
43		ARHGEF38-IT1	hsa-mir-206,hsa-mir-338
