# Supplementary material for: Three-lncRNA signature is a potential prognostic biomarker for pancreatic adenocarcinoma
Source: Oncotarget. 2018 Feb 8;9(36):24248–59. doi: 10.18632/oncotarget.24443 (PMC5966255; doi:10.18632/oncotarget.24443)
Supplement: Supplementary file 6 [file oncotarget-09-24248-s006.xlsx]

## Sheet: Supplementary Table 5
Supplementary Table 5: mRNAs targeted by 13 miRNAs
Number		MicroRNA	mRNA
1		hsa-mir-100	KBTBD8,JPH1
2		hsa-mir-144	MAP3K8,EXPH5,LIFR,NIN,BACH2,SMPD3,IL20RB,RFX4,MET,TPD52
			ZPBP2,TTN,PPP1R16B,TMEM26,SSH2,NPY1R,C9orf47,PLS1,CFTR
			ZIC5,SLC7A11,KLHL23,LRRC1,NCF2,KCNQ5,HOXA10,CDH6,MYBL1
			IL15,UTS2B,KLRC4,DOK4,JPH1,CELF2,ETS1
3		hsa-mir-184	TJP3,TNFRSF13C,LIFR,DCSTAMP
4		hsa-mir-192	CENPF,BMP2K,HOXA10,RHCG,FERMT1,ARMC3,LEFTY2,CSMD3
			WT1MAP3K1,GPSM2,DTL,KLHL23,FAM83D,KCNQ5,FHDC1
			SLC7A11,IL15PDE2A,CDKN3,RAB27B,EML6,PDLIM3,SPATA13
			ANKRD44,KCNK10,XK,ATP8B4,CEP85L,TRAF3IP3,ASPH,TRIP13
			PERP,EREG,NIN,ZIC5,FLI1,STK17B,SOD2,LIPA,C6orf132,CEP55
			SEMA4D,BTC,GAD1
5		hsa-mir-200a	ASPH,PPM1K,SYNE3,RALGPS2,ITGA6,PF4V1,WIPF1,FAT3,FOXA1
			AREG,SIM2,EPHA2,DTL,PERP,RASSF2,MYBL1,KLF12,PCDH9,KAZN
			LEP,PLEK,STAT4,UGT1A1,UGT1A8,GOLM1,SCD5,PRELID2,SNTN
			LY9,STEAP2,ANKRD44,MPZL2,TDRD6,KIF17,TP53INP1,DNAJA4
			FRMD4A,TNFAIP3,SYN3,KIAA1549,GNG7,CSMD3
6		hsa-mir-205	ABCD2,KCNJ10,LTA,HSF5,ERBB3,C6orf222,CENPF,STEAP2,KLF12
			EPHX4,IL24,CXorf21,BCL2,PF4V1,LRRK2,PRR15,TNFAIP8,TNFSF8
			VAMP1,HOXA11,RASGRP1,GRAMD2,ANKRD22,TP53INP1,ZIK1
			NOX5,CDK1
7		hsa-mir-206	TSPAN1,BACH2,VSIG1,BCL2,CXCL6,MET,CCL2,SAMSN1,ZNF43,ALPI
			BCL11A,CYFIP2,MAP3K1,RNF165,H3F3C,STEAP2,SPATA13,SYN3,
			C9orf152,ETS1,FYB,CCND1,MAL2,ACER2,PDE7A,ARMC3
8		hsa-mir-210	HOXA3,POU2AF1,EFNA3,MPEG1,ELFN2,HIF3A
9		hsa-mir-215	GPSM2,FLI1,RHCG,KLHL23,LIPA,BCL2,XK,KCNK10,DTL,DLIM3,SOD2
			ATP8B4,CSMD3,FERMT1,SEMA4D,SLC7A11,CENPF,UGT8,HOXA10
			CEP85L,FAM83D,WT1,PERP,ASPH,IL15,LEFTY2,RAB27B,GAD1,CDKN3
			ANKRD44,BTC,C6orf132,FHDC1,EREG,EML6,KCNQ5,ZIC5,TRIP13
10		hsa-mir-223	RASSF6,TRPV2,ATM,NLRP3,NETO1,NUP210,CFTR,NPY1R,MEF2C
			CCL3,PAX5,CDS1,ATP1B1,YPEL1,ECT2,RALGPS2
11		hsa-mir-338	VAV3,C6orf222,PLXNA2,PPP1R17,PVALB,ABCA12,ZNF208,CCND1
			KCNAB1,SEMA3D,ACSM5,ETS1,WNK4,MECOM,HIST1H2BJ,ZNF257
			SLC9A9,ALOX5AP,PPP1R16B,SLFN12L,DSC3,CBLN3,SCIMP
			TMEM255A,ZNF626,LILRA2
12		hsa-mir-383	PLCG2,GDPD5,GRAP2,ARHGAP28,IKZF1,CCND1
13		hsa-mir-424	CBFA2T3,BACH2,DOCK11,ARHGAP32,TMEM255A,UBXN10
			HIST2H2BE,BTLA,RNF165,ADCY5,KCNAB1,SH3BGRL2,FCRL2,LY9
			OMG,FAM189A1,ALDH3B1,NIN,CDHR1,ZNF488,PITPNM3,EYA1
			HMGA2,CHEK1,RASSF2,CCND1,SIM2,CLDN12,RNF144B,CMKLR1
			CLEC2D,APLNR,HOXA10,IRF4,HEPHL1,CDK5R1,IL7R,ANLN,MTMR11
			IL15,IHH,OSCAR,PCDH9,CD180,USP44,PLXNA2,CDK1,IL10RA,PRR15L
			KCNN4,CEP55,HOXA3,CPD,AHCYL2,CD80,LCP1,NUP210,TMC7
			VAMP1,AK4,CD3E,SYNE1,SEMA3D,JPH1,PDCD1,PPM1K,CXCR5
			STX1A,FLT3,IGSF23,RNF43,SLC16A6,ESPN,AHNAK2,FAT3,ADRB2
